# Supplementary material for: Home range size and habitat use of the blue-crowned laughingthrush during the breeding season
Source: PeerJ. 2020 Apr 21;8:e8785. doi: 10.7717/peerj.8785 (PMC7182022; doi:10.7717/peerj.8785)
Supplement: File S4 [file peerj-08-8785-s004.xls]

## Sheet: 20161 original data
				receive signal site coordinate
	date	time	No.	N	E	elevation/m	angle of signal direction
	5.29	1899-12-31 15:23:00	1	29.1083685°	117.8150880°	52.5	240°
	5.29	1899-12-31 15:30:00	1	29.1085673°	117.8142487°	56.1	100°
	5.31	1899-12-31 09:25:00	1	29.108372°	117.814122°		/
	5.31	1899-12-31 09:45:00	1	29.108372°	117.814122°		/
	5.31	1899-12-31 09:58:00	1	29.1083868°	117.8144877°	56.2	/
	5.31	1899-12-31 10:18:00	1	29.108372°	117.814122°		/
	5.31	1899-12-31 10:32:00	1	29.108372°	117.814122°		/
	5.31	1899-12-31 10:47:00	1	29.1077315°	117.8150805°	50.3	30°
	5.31	1899-12-31 10:50:00	1	29.1076648°	117.8149072°	51.2	30°
	5.31	1899-12-31 11:02:00	1	29.1077545°	117.8147173°	51.9	260°
	5.31	1899-12-31 11:07:00	1	29.1077815°	117.8146732°	45.7	60°
	5.31	1899-12-31 11:20:00	1	29.1075198°	117.8142160°	53.2	40°
	6.01	1899-12-31 10:15:00	1	29.1080183°	117.8158227°	52.9	245°
	6.01	1899-12-31 10:38:00	1	29.1084862°	117.8149473°	55.1	315°
	6.01	1899-12-31 10:46:00	1	29.1087407°	117.8140750°	51.9	130°
	6.01	1899-12-31 10:54:00	1	29.1078910°	117.8140312°	56.6	60°
	6.01	1899-12-31 11:20:00	1	29.1076297°	117.8150045°	57.5	20°
	6.01	1899-12-31 11:26:00	1	29.1076827°	117.8150770°	53.6	175°
	6.02	1899-12-31 08:40:00	1	29.1081302°	117.8155512°	48	120°
	6.02	1899-12-31 09:46:00	1	29.1086605°	117.8147547°	49.1	200°
	6.02	1899-12-31 09:55:00	1	29.1084633°	117.8140163°	41.3	0°
	6.02	1899-12-31 10:15:00	1	29.1079218°	117.8147893°	46	290°
	6.02	1899-12-31 10:30:00	1	29.1075963°	117.8139582°	53	/
	6.02	1899-12-31 10:54:00	1	29.1075703°	117.8139765°	49.2	320°
	6.02	1899-12-31 10:59:00	1	29.1076718°	117.8144430°	45.5	0°
	6.05	1899-12-31 17:02:00	1	29.1086908°	117.8147027°	54.1	240°
	6.05	1899-12-31 17:11:00	1	29.1086690°	117.8140290°	56.8	110°
	6.05	1899-12-31 17:19:00	1	29.1084583°	117.8147267°	56.9	260°
	6.05	1899-12-31 17:33:00	1	29.1082858°	117.8132970°	55	100°
	6.05	1899-12-31 17:39:00	1	29.1081038°	117.8138030°	34.2	40°
	6.05	1899-12-31 17:57:00	1	29.1079757°	117.8148648°	52.9	320°
	6.05	1899-12-31 18:15:00	1	29.1081842°	117.8147238°	53.9	290°

## Sheet: 20162 original data
				receive signal site coordinate
	date	time	No.	N	E	elevation/m	angle of signal direction
	5.31	1899-12-31 09:25:00	2	29.108372°	117.814122°		/
	5.31	1899-12-31 10:32:00	2	29.1083078°	117.8144633°	44.2	200°
	5.31	1899-12-31 10:50:00	2	29.1076648°	117.8149072°	51.2	270°
	5.31	1899-12-31 11:07:00	2	29.1077815°	117.8146732°	45.7	20°
	5.31	1899-12-31 11:20:00	2	29.1075198°	117.8142160°	53.2	351°
	6.01	1899-12-31 10:38:00	2	29.1084862°	117.8149473°	55.1	270°
	6.01	1899-12-31 10:46:00	2	29.1087407°	117.8140750°	51.9	190°
	6.01	1899-12-31 10:54:00	2	29.1078910°	117.8140312°	56.6	35°
	6.01	1899-12-31 11:20:00	2	29.1076297°	117.8150045°	57.5	345°
	6.02	1899-12-31 08:40:00	2	29.1081302°	117.8155512°	48	295°
	6.02	1899-12-31 09:00:00	2	29.1086023°	117.8150417°	47.7	220°
	6.02	1899-12-31 09:55:00	2	29.1084633°	117.8140163°	41.3	150°
	6.02	1899-12-31 10:15:00	2	29.1079218°	117.8147893°	46	320°
	6.02	1899-12-31 10:30:00	2	29.1075963°	117.8139582°	53	/
	6.02	1899-12-31 10:54:00	2	29.1075703°	117.8139765°	49.2	320°
	6.02	1899-12-31 10:59:00	2	29.1076718°	117.8144430°	45.5	0°
	6.05	1899-12-31 17:02:00	2	29.1086908°	117.8147027°	54.1	210°
	6.05	1899-12-31 17:11:00	2	29.1086690°	117.8140290°	56.8	110°
	6.05	1899-12-31 17:19:00	2	29.1084583°	117.8147267°	56.9	260°
	6.05	1899-12-31 17:39:00	2	29.1081038°	117.8138030°	34.2	85°
	6.05	1899-12-31 17:57:00	2	29.1079757°	117.8148648°	52.9	320°
	6.05	1899-12-31 18:15:00	2	29.1081842°	117.8147238°	53.9	235°
	6.05	1899-12-31 18:24:00	2	29.1085213°	117.8150057°	50.1	220°

## Sheet: 20163 original data
				receive signal site coordinate
	date	time	No.	N	E	elevation/m	angle of signal direction
	5.28	1899-12-31 08:29:00	3	29.1082508°	117.8145720°	51.7	/
	5.28	1899-12-31 08:48:00	3	29.107406°	117.813869°		/
	5.28	1899-12-31 08:52:00	3	29.107922°	117.812563°		/
	5.28	1899-12-31 10:30:00	3	29.1068663°	117.8151475°	48.2	/
	5.29	1899-12-31 09:00:00	3	29.1073973°	117.8171820°	44	/
	5.29	1899-12-31 15:30:00	3	29.1085673°	117.8142487°	56.1	70°
	5.29	1899-12-31 15:48:00	3	29.1083155°	117.8151433°	49.5	90°
	5.29	1899-12-31 15:54:00	3	29.1077013°	117.8164242°	61.2	280°
	5.29	1899-12-31 16:09:00	3	29.108372°	117.814122°		/
	5.31	1899-12-31 09:25:00	3	29.108372°	117.814122°		/
	5.31	1899-12-31 11:26:00	3	29.1085590°	117.8149367°	55.7	335°
	5.31	1899-12-31 17:12:00	3	29.105117°	117.8004444°		/
	5.31	1899-12-31 17:21:00	3	29.1087872°	117.8222362°	63.8	170°
	6.01	1899-12-31 09:58:00	3	29.1070487°	117.8176502°	48.3	280°
	6.01	1899-12-31 10:07:00	3	29.1075507°	117.8167322°	49.1	30°
	6.01	1899-12-31 10:15:00	3	29.1080183°	117.8158227°	52.9	345°
	6.01	1899-12-31 10:46:00	3	29.1087407°	117.8140750°	51.9	90°
	6.01	1899-12-31 10:54:00	3	29.1078910°	117.8140312°	56.6	190°
	6.01	1899-12-31 11:01:00	3	29.107367°	117.815006°		110°
	6.01	1899-12-31 11:20:00	3	29.1076297°	117.8150045°	57.5	110°
	6.01	1899-12-31 11:26:00	3	29.1076827°	117.8150770°	53.6	50°
	6.02	1899-12-31 08:24:00	3	29.1070672°	117.8176610°	101	13°
	6.02	1899-12-31 08:30:00	3	29.1075918°	117.8167405°	66.3	340°
	6.02	1899-12-31 08:40:00	3	29.1081302°	117.8155512°	48	0°
	6.02	1899-12-31 09:00:00	3	29.1086023°	117.8150417°	47.7	160°
	6.02	1899-12-31 09:46:00	3	29.1086605°	117.8147547°	49.1	110°
	6.02	1899-12-31 09:55:00	3	29.1084633°	117.8140163°	41.3	70°
	6.02	1899-12-31 10:15:00	3	29.1079218°	117.8147893°	46	80°
	6.02	1899-12-31 10:30:00	3	29.1075963°	117.8139582°	53	150°
	6.02	1899-12-31 10:59:00	3	29.1076718°	117.8144430°	45.5	130°
	6.05	1899-12-31 14:30:00	3	29.1062358°	117.8176008°	190.3	15°
	6.05	1899-12-31 16:39:00	3	29.1075837°	117.8166585°	39	240°
	6.05	1899-12-31 17:02:00	3	29.1086908°	117.8147027°	54.1	90°
	6.05	1899-12-31 17:19:00	3	29.1084583°	117.8147267°	56.9	80°
	6.05	1899-12-31 17:33:00	3	29.1082858°	117.8132970°	55	30°
	6.05	1899-12-31 17:39:00	3	29.1081038°	117.8138030°	34.2	90°
	6.05	1899-12-31 18:15:00	3	29.1081842°	117.8147238°	53.9	70°
	6.05	1899-12-31 18:24:00	3	29.1085213°	117.8150057°	50.1	125°
	6.05	1899-12-31 18:34:00	3	29.1081730°	117.8167907°	48.7	100°
	6.05	1899-12-31 18:44:00	3	29.1075620°	117.8175213°	33.4	35°

## Sheet: 20164 original data
				receive signal site coordinate
	date	time	No.	N	E	elevation/m	angle of signal direction
	5.31	1899-12-31 18:04:00	4	29.1088437°	117.8187178°	57	80°
	6.01	1899-12-31 09:58:00	4	29.1070487°	117.8176502°	48.3	0°
	6.01	1899-12-31 10:07:00	4	29.1075507°	117.8167322°	49.1	130°
	6.02	1899-12-31 08:24:00	4	29.1070672°	117.8176610°	101	310°
	6.02	1899-12-31 08:30:00	4	29.1075918°	117.8167405°	66.3	270°
	6.05	1899-12-31 14:30:00	4	29.1062358°	117.8176008°	190.3	50°
	6.05	1899-12-31 17:02:00	4	29.1086908°	117.8147027°	54.1	240°
	6.05	1899-12-31 18:44:00	4	29.1075620°	117.8175213°	33.4	15°

## Sheet: 20165 original data
				receive signal site coordinate
	date	time	No.	N	E	elevation/m	angle of signal direction
	5.29	1899-12-31 15:23:00	5	29.1083685°	117.8150880°	52.5	278°
	5.29	1899-12-31 15:30:00	5	29.1085673°	117.8142487°	56.1	84°
	5.29	1899-12-31 15:48:00	5	29.1083155°	117.8151433°	49.5	270°
	5.31	1899-12-31 09:50:00	5	29.107561°	117.814444°		/
	5.31	1899-12-31 10:20:00	5	29.108372°	117.814491°	53.1	300°
	5.31	1899-12-31 10:25:00	5	29.10425°	117.803478°		105°
	5.31	1899-12-31 10:32:00	5	29.108372°	117.814122°	44.2	/
	5.31	1899-12-31 10:47:00	5	29.1077315°	117.8150805°	50.3	325°
	5.31	1899-12-31 10:50:00	5	29.1076648°	117.8149072°	51.2	300°
	5.31	1899-12-31 11:02:00	5	29.1077545°	117.8147173°	51.9	40°
	5.31	1899-12-31 11:07:00	5	29.1077815°	117.8146732°	45.7	15°
	5.31	1899-12-31 11:20:00	5	29.1075198°	117.8142160°	53.2	350°
	5.31	1899-12-31 11:26:00	5	29.1085590°	117.8149367°	55.7	220°
	6.01	1899-12-31 10:15:00	5	29.1080183°	117.8158227°	52.9	270°
	6.01	1899-12-31 10:38:00	5	29.1084862°	117.8149473°	55.1	260°
	6.01	1899-12-31 10:46:00	5	29.1087407°	117.8140750°	51.9	120°
	6.01	1899-12-31 10:54:00	5	29.1078910°	117.8140312°	56.6	350°
	6.01	1899-12-31 11:01:00	5	29.1074	117.815		235°
	6.01	1899-12-31 11:20:00	5	29.1076297°	117.8150045°	57.5	0°
	6.01	1899-12-31 11:26:00	5	29.1076827°	117.8150770°	53.6	10°
	6.02	1899-12-31 08:30:00	5	29.1075918°	117.8167405°	66.3	40°
	6.02	1899-12-31 08:40:00	5	29.1081302°	117.8155512°	48	215°
	6.02	1899-12-31 08:52:00	5	29.1086865°	117.8151293°	47.4	/
	6.02	1899-12-31 09:00:00	5	29.1086023°	117.8150417°	47.7	/
	6.02	1899-12-31 09:46:00	5	29.1086605°	117.8147547°	49.1	195°
	6.02	1899-12-31 09:55:00	5	29.1084633°	117.8140163°	41.3	140°
	6.02	1899-12-31 10:30:00	5	29.1075963°	117.8139582°	53	/
	6.02	1899-12-31 10:54:00	5	29.1075703°	117.8139765°	49.2	30°
	6.02	1899-12-31 10:59:00	5	29.1076718°	117.8144430°	45.5	320°
	6.05	1899-12-31 17:02:00	5	29.1086908°	117.8147027°	54.1	85°
	6.05	1899-12-31 17:11:00	5	29.1086690°	117.8140290°	56.8	110°
	6.05	1899-12-31 17:19:00	5	29.1084583°	117.8147267°	56.9	250°
	6.05	1899-12-31 17:39:00	5	29.1081038°	117.8138030°	34.2	55°
	6.05	1899-12-31 17:57:00	5	29.1079757°	117.8148648°	52.9	350°
	6.05	1899-12-31 18:15:00	5	29.1081842°	117.8147238°	53.9	/
	6.05	1899-12-31 18:24:00	5	29.1085213°	117.8150057°	50.1	245°

## Sheet: 20166 original data
				receive signal site coordinate
	date	time	No.	N	E	elevation/m	angle of signal direction
	5.29	1899-12-31 09:00:00	6	29.1073973°	117.8171820°	44	/
	5.29	1899-12-31 13:08:00	6	29.1078180°	117.8150307°	51.4	270°
	5.29	1899-12-31 15:48:00	6	29.1083155°	117.8151433°	49.5	107°
	5.29	1899-12-31 15:54:00	6	29.1077013°	117.8164242°	61.2	47°
	5.31	1899-12-31 09:25:00	6	29.108372°	117.814122°		/
	5.31	1899-12-31 09:47:00	6	29.108372°	117.814122°		/
	5.31	1899-12-31 09:58:00	6	29.1083868°	117.8144877°	56.2	/
	5.31	1899-12-31 11:26:00	6	29.1085590°	117.8149367°	55.7	230°
	6.01	1899-12-31 09:58:00	6	29.1070487°	117.8176502°	48.3	310°
	6.01	1899-12-31 10:07:00	6	29.1075507°	117.8167322°	49.1	0°
	6.01	1899-12-31 10:15:00	6	29.1080183°	117.8158227°	52.9	345°
	6.01	1899-12-31 10:38:00	6	29.1084862°	117.8149473°	55.1	80°
	6.01	1899-12-31 10:46:00	6	29.1087407°	117.8140750°	51.9	90°
	6.01	1899-12-31 11:01:00	6	29.107367°	117.815006°		90°
	6.01	1899-12-31 11:20:00	6	29.1076297°	117.8150045°	57.5	60°
	6.01	1899-12-31 11:26:00	6	29.1076827°	117.8150770°	53.6	290°
	6.02	1899-12-31 08:24:00	6	29.1070672°	117.8176610°	101	340°
	6.02	1899-12-31 08:30:00	6	29.1075918°	117.8167405°	66.3	60°
	6.02	1899-12-31 08:40:00	6	29.1081302°	117.8155512°	48	100°
	6.02	1899-12-31 09:00:00	6	29.1086023°	117.8150417°	47.7	100°
	6.02	1899-12-31 09:46:00	6	29.1086605°	117.8147547°	49.1	110°
	6.02	1899-12-31 09:55:00	6	29.1084633°	117.8140163°	41.3	90°
	6.05	1899-12-31 14:30:00	6	29.1062358°	117.8176008°	190.3	70°
	6.05	1899-12-31 16:39:00	6	29.1075837°	117.8166585°	39	100°
	6.05	1899-12-31 17:02:00	6	29.1086908°	117.8147027°	54.1	80°
	6.05	1899-12-31 17:11:00	6	29.1086690°	117.8140290°	56.8	65°
	6.05	1899-12-31 17:19:00	6	29.1084583°	117.8147267°	56.9	60°
	6.05	1899-12-31 18:34:00	6	29.1081730°	117.8167907°	48.7	160°
	6.05	1899-12-31 18:44:00	6	29.1075620°	117.8175213°	33.4	15°
	6.05	1899-12-31 18:56:00	6	29.1067677°	117.8183938°	35.3	15°

## Sheet: 20167 original data
				receive signal site coordinate
	date	time	No.	N	E	elevation/m	angle of signal direction
	5.29	1899-12-31 15:54:00	7	29.1077013°	117.8164242°	61.2	120°
	5.31	1899-12-31 11:37:00	7	29.1078420°	117.8161760°	60.4	50°
	6.01	1899-12-31 09:58:00	7	29.1070487°	117.8176502°	48.3	/
	6.01	1899-12-31 10:07:00	7	29.1075507°	117.8167322°	49.1	60°
	6.01	1899-12-31 10:15:00	7	29.1080183°	117.8158227°	52.9	75°
	6.01	1899-12-31 10:38:00	7	29.1084862°	117.8149473°	55.1	80°
	6.01	1899-12-31 10:46:00	7	29.1087407°	117.8140750°	51.9	100°
	6.01	1899-12-31 10:54:00	7	29.1078910°	117.8140312°	56.6	210°
	6.01	1899-12-31 11:01:00	7	29.107367°	117.815006°		20°
	6.01	1899-12-31 11:20:00	7	29.1076297°	117.8150045°	57.5	10°
	6.01	1899-12-31 11:26:00	7	29.1076827°	117.8150770°	53.6	85°
	6.02	1899-12-31 08:24:00	7	29.1070672°	117.8176610°	101	295°
	6.02	1899-12-31 08:30:00	7	29.1075918°	117.8167405°	66.3	0°
	6.02	1899-12-31 08:40:00	7	29.1081302°	117.8155512°	48	0°
	6.02	1899-12-31 09:00:00	7	29.1086023°	117.8150417°	47.7	/
	6.02	1899-12-31 09:46:00	7	29.1086605°	117.8147547°	49.1	90°
	6.02	1899-12-31 09:55:00	7	29.1084633°	117.8140163°	41.3	100°
	6.02	1899-12-31 10:15:00	7	29.1079218°	117.8147893°	46	100°
	6.02	1899-12-31 10:59:00	7	29.1076718°	117.8144430°	45.5	90°
	6.05	1899-12-31 14:30:00	7	29.1062358°	117.8176008°	190.3	60°
	6.05	1899-12-31 16:39:00	7	29.1075837°	117.8166585°	39	30°
	6.05	1899-12-31 17:11:00	7	29.1086690°	117.8140290°	56.8	60°
	6.05	1899-12-31 17:19:00	7	29.1084583°	117.8147267°	56.9	75°
	6.05	1899-12-31 18:15:00	7	29.1081842°	117.8147238°	53.9	100°
	6.05	1899-12-31 18:34:00	7	29.1081730°	117.8167907°	48.7	50°
	6.05	1899-12-31 18:44:00	7	29.1075620°	117.8175213°	33.4	300°

## Sheet: 20168 original data
				receive signal site coordinate
	date	time	No.	N	E	elevation/m	angle of signal direction
	5.29	1899-12-31 15:23:00	8	29.1083685°	117.8150880°	52.5	278°
	5.29	1899-12-31 15:30:00	8	29.1085673°	117.8142487°	56.1	170°
	5.29	1899-12-31 15:48:00	8	29.1083155°	117.8151433°	49.5	137°
	5.29	1899-12-31 15:54:00	8	29.1077013°	117.8164242°	61.2	310°
	5.31	1899-12-31 11:26:00	8	29.1085590°	117.8149367°	55.7	15°
	5.31	1899-12-31 11:37:00	8	29.1078420°	117.8161760°	60.4	5°
	5.31	1899-12-31 17:12:00	8	29.105117°	117.8004444°		/
	6.01	1899-12-31 10:07:00	8	29.1075507°	117.8167322°	49.1	140°
	6.01	1899-12-31 10:15:00	8	29.1080183°	117.8158227°	52.9	165°
	6.01	1899-12-31 10:38:00	8	29.1084862°	117.8149473°	55.1	160°
	6.01	1899-12-31 10:46:00	8	29.1087407°	117.8140750°	51.9	180°
	6.01	1899-12-31 10:54:00	8	29.1078910°	117.8140312°	56.6	10°
	6.01	1899-12-31 11:01:00	8	29.107367°	117.815006°		90°
	6.01	1899-12-31 11:20:00	8	29.1076297°	117.8150045°	57.5	330°
	6.01	1899-12-31 11:26:00	8	29.1076827°	117.8150770°	53.6	/
	6.02	1899-12-31 08:24:00	8	29.1070672°	117.8176610°	101	5°
	6.02	1899-12-31 08:30:00	8	29.1075918°	117.8167405°	66.3	70°
	6.02	1899-12-31 08:40:00	8	29.1081302°	117.8155512°	48	330°
	6.02	1899-12-31 08:52:00	8	29.1086865°	117.8151293°	47.4	/
	6.02	1899-12-31 09:00:00	8	29.1086023°	117.8150417°	47.7	/
	6.02	1899-12-31 09:46:00	8	29.1086605°	117.8147547°	49.1	170°
	6.02	1899-12-31 09:55:00	8	29.1084633°	117.8140163°	41.3	/
	6.02	1899-12-31 10:30:00	8	29.1075963°	117.8139582°	53	150°
	6.02	1899-12-31 10:59:00	8	29.1076718°	117.8144430°	45.5	50°
	6.05	1899-12-31 14:30:00	8	29.1062358°	117.8176008°	190.3	50°
	6.05	1899-12-31 18:24:00	8	29.1085213°	117.8150057°	50.1	130°
	6.05	1899-12-31 18:44:00	8	29.1075620°	117.8175213°	33.4	60°
	6.05	1899-12-31 18:56:00	8	29.1067677°	117.8183938°	35.3	80°

## Sheet: 20161 processed data
	date	Y	X
	5.29	29.1089	117.815
	5.29	29.1088	117.815
	5.31	29.1087	117.814
	5.31	29.1087	117.815
	5.31	29.1087	117.814
	5.31	29.1087	117.815
	5.31	29.1086	117.814
	5.31	29.1086	117.814
	5.31	29.1085	117.814
	5.31	29.1085	117.815
	5.31	29.1085	117.814
	5.31	29.1085	117.815
	6.01	29.1085	117.815
	6.01	29.1085	117.815
	6.01	29.1084	117.814
	6.01	29.1084	117.814
	6.01	29.1084	117.815
	6.01	29.1084	117.814
	6.02	29.1084	117.814
	6.02	29.1084	117.814
	6.02	29.1084	117.814
	6.02	29.1084	117.814
	6.02	29.1084	117.814
	6.02	29.1084	117.814
	6.02	29.1084	117.814
	6.05	29.1084	117.814
	6.05	29.1084	117.814
	6.05	29.1084	117.814
	6.05	29.1084	117.814
	6.05	29.1084	117.815
	6.05	29.1084	117.814
	6.05	29.1084	117.815
		29.1083	117.814
		29.1083	117.815
		29.1083	117.814
		29.1083	117.814
		29.1083	117.813
		29.1083	117.814
		29.1083	117.815
		29.1082	117.815
		29.1082	117.815
		29.1082	117.813
		29.1082	117.815
		29.1082	117.814
		29.1082	117.815
		29.1081	117.816
		29.1081	117.814
		29.1081	117.814
		29.1081	117.814
		29.1081	117.815
		29.108	117.816
		29.108	117.815
		29.1079	117.815
		29.1079	117.815
		29.1079	117.814
		29.1079	117.815
		29.1078	117.815
		29.1078	117.815
		29.1078	117.816
		29.1078	117.815
		29.1078	117.815
		29.1077	117.815
		29.1077	117.815
		29.1077	117.815
		29.1077	117.815
		29.1077	117.814
		29.1077	117.815
		29.1076	117.815
		29.1076	117.815
		29.1076	117.814
		29.1076	117.814
		29.1076	117.814
		29.1075	117.814

## Sheet: 20162 processed data
	date	Y	X
	5.31	29.1091	117.815
	5.31	29.1089	117.814
	5.31	29.1089	117.815
	5.31	29.1087	117.814
	5.31	29.1087	117.815
	6.01	29.1087	117.814
	6.01	29.1086	117.815
	6.01	29.1086	117.815
	6.01	29.1085	117.815
	6.02	29.1085	117.815
	6.02	29.1085	117.815
	6.02	29.1085	117.814
	6.02	29.1085	117.815
	6.02	29.1085	117.814
	6.02	29.1085	117.815
	6.02	29.1084	117.815
	6.05	29.1084	117.815
	6.05	29.1084	117.814
	6.05	29.1084	117.814
	6.05	29.1084	117.814
	6.05	29.1084	117.814
	6.05	29.1084	117.815
	6.05	29.1083	117.814
		29.1083	117.814
		29.1083	117.815
		29.1083	117.814
		29.1083	117.815
		29.1082	117.815
		29.1082	117.815
		29.1081	117.816
		29.1081	117.814
		29.108	117.815
		29.1079	117.815
		29.1079	117.815
		29.1079	117.814
		29.1078	117.815
		29.1077	117.815
		29.1077	117.814
		29.1077	117.814
		29.1077	117.815
		29.1076	117.815
		29.1076	117.814
		29.1076	117.814
		29.1076	117.814
		29.1076	117.814
		29.1075	117.814
		29.1074	117.814
		29.1074	117.814
		29.1074	117.814
		29.1074	117.814
		29.1073	117.815
		29.1072	117.814
		29.1072	117.815
		29.1072	117.814
		29.1069	117.815
		29.1068	117.815

[truncated: 6 more sheets: 20163 processed data, 20164 processed data, 20165 processed data, 20166 processed data, 20167 processed data, 20168 processed data]
