# Supplementary material for: Home range size and habitat use of the blue-crowned laughingthrush during the breeding season
Source: PeerJ. 2020 Apr 21;8:e8785. doi: 10.7717/peerj.8785 (PMC7182022; doi:10.7717/peerj.8785)
Supplement: File S6 [file peerj-08-8785-s006.xls]

## Sheet: 20181 original data
				receive signal site coordinate
	date	time	No.	N	E	elevation/m	angle of signal direction
	2018-05-03	1899-12-31 08:01:00	001	29°5′52.79″	117°46′1.51″	60.6	64°
	2018-05-03	1899-12-31 08:15:00	001	29.097553°	117.781114°	22	341°
	2018-05-03	1899-12-31 08:39:00	001	29.092296°	117.779519°	46.1	26°
	2018-05-03	1899-12-31 08:58:00	001	29.097259°	117.779156°	45.2	256°
	2018-05-03	1899-12-31 09:22:00	001	29.05′52.79″	117°46′1.51″	60.6	141°
	2018-05-03	1899-12-31 09:24:00	001	29.097896°	117.780953°	53.5	118°
	2018-05-03	1899-12-31 09:34:00	001	29.098033°	117.726144°	48.7	32°
	2018-05-03	1899-12-31 09:38:00	001	29.07773°	117.775868°	32.7	/
	2018-05-03	1899-12-31 10:04:00	001	29.0980063°	117.776105°	56.7	/
	2018-05-03	1899-12-31 10:11:00	001	29.097600°	117.775487°	51.4	/
	2018-05-03	1899-12-31 10:43:00	001	29.098063°	117.776105°	56.7	/
	2018-05-03	1899-12-31 10:49:00	001	29.097600°	117.775487°	51.4	/
	2018-05-03	1899-12-31 11:30:00	001	29.098063°	117.776105°	56.7	/
	2018-05-03	1899-12-31 11:33:00	001	29.097600°	117.775487°	51.4	/
	2018-05-03	1899-12-31 11:43:00	001	29°5′52.79″	117°46′1.51″	60.6	133°
	2018-05-03	1899-12-31 11:44:00	001				115°
	2018-05-03	1899-12-31 11:51:00	001	29.092614°	117.781267°	47.3	261°
	2018-05-03	1899-12-31 11:54:00	001	29.097838°	117.782193°	46.9	/
	2018-05-03	1899-12-31 14:54:00	001	29°5′52.79″	117°46′1.51″	60.6	208°
	2018-05-03	1899-12-31 14:55:00	001				117°
	2018-05-03	1899-12-31 15:06:00	001	29.098063°	117.776105°	56.7	/
	2018-05-03	1899-12-31 15:09:00	001	29.097600°	117.775487°	51.4	/
	2018-05-03	1899-12-31 15:30:00	001	29.098063°	117.776105°	56.7	/
	2018-05-03	1899-12-31 15:32:00	001	29.097600°	117.775487°	51.4	/
	2018-05-03	1899-12-31 15:57:00	001	29.098063°	117.776105°	56.7	/
	2018-05-03	1899-12-31 15:59:00	001	29.097600°	117.775487°	51.4	/
	2018-05-03	1899-12-31 16:30:00	001	29.098063°	117.776105°	56.7	/
	2018-05-03	1899-12-31 16:32:00	001	29.097600°	117.775487°	51.4	/
	2018-05-03	1899-12-31 16:58:00	001	29.098063°	117.776105°	56.7	/
	2018-05-03	1899-12-31 16:59:00	001	29.097600°	117.775487°	51.4	/
	2018-05-03	1899-12-31 17:29:00	001	29.098063°	117.776105°	56.7	/
	2018-05-03	1899-12-31 17:31:00	001	29.097600°	117.775487°	51.4	/
	2018-05-03	1899-12-31 17:59:00	001	29.098063°	117.776105°	56.7	/
	2018-05-03	1899-12-31 18:01:00	001	29.097600°	117.775487°	51.4	/
	2018-05-03	1899-12-31 07:59:00	001				123°
	2018-05-03	1899-12-31 08:25:00	001	29.097168°	117.779869°	49.6	64°
	2018-05-03	1899-12-31 08:33:00	001	29.097788°	117.779927°	47.9	59°
	2018-05-03	1899-12-31 14:57:00	001	29°5′51.25″	117°46′51.03″	53	268°
	2018-05-03	1899-12-31 15:22:00	001	29°5′50.65	117°46′53.67″	53	335°
	2018-05-03	1899-12-31 15:28:00	001	29.097324°	117.781033°	59.7	26°
	2018-05-03	1899-12-31 15:33:00	001	29.096872°	117.780914°	53	17°
	2018-05-03	1899-12-31 15:53:00	001	29.097294°	117.80188°	48.9	72°
	2018-05-03	1899-12-31 15:58:00	001	29.097492°	117.779821°	16	97°
	2018-05-03	1899-12-31 16:26:00	001	29.097576°	117.779842°	22	/
	2018-05-03	1899-12-31 16:31:00	001	29.097294°	117.80188°	48.9	/
	2018-05-03	1899-12-31 16:57:00	001	29.097294°	117.80188°	48.9	131°
	2018-05-03	1899-12-31 17:02:00	001	29.096872°	117.780914°	53	17°
	2018-05-03	1899-12-31 17:27:00	001	29.097856°	117.78094°	43	124°
	2018-05-03	1899-12-31 17:32:00	001	29.097324°	117.781033°	59.7	59°
	2018-05-03	1899-12-31 17:54:00	001	29.097576°	117.779842°	22.1	75°
	2018-05-03	1899-12-31 17:58:00	001	29.097294°	117.80188°	48.9	72°
	2018-05-04	1899-12-31 10:26:00	001	29.097898°	117.780985°	58.3	140°
	2018-05-04	1899-12-31 10:30:00	001	29.097824°	117.780786°	55.6	121°
	2018-05-04	1899-12-31 10:56:00	001	29.097492°	117.779821°	16	70°
	2018-05-04	1899-12-31 11:00:00	001	29.097576°	117.779842°	22.1	80°
	2018-05-04	1899-12-31 11:27:00	001	29.097576°	117.779842°	22.1	79°
	2018-05-04	1899-12-31 11:31:00	001	29.097294°	117.80188°	48.9	103°
	2018-05-04	1899-12-31 11:58:00	001	29.097294°	117.80188°	48.9	90°
	2018-05-04	1899-12-31 12:01:00	001	29.097492°	117.779821°	16	107°
	2018-05-04	1899-12-31 17:05:00	001	29.097898°	117.780985°	58.3	191°
	2018-05-04	1899-12-31 17:10:00	001	29.097824°	117.780786°	55.6	150°
	2018-05-04	1899-12-31 17:28:00	001	29.097492°	117.779821°	16	82°
	2018-05-04	1899-12-31 17:34:00	001	29.097294°	117.80188°	48.9	62°
	2018-05-04	1899-12-31 17:56:00	001	29.097576°	117.779842°	22.1	79°
	2018-05-04	1899-12-31 18:00:00	001	29.097294°	117.80188°	48.9	85°
	2018-05-04	1899-12-31 10:19:00	001	29.098063°	117.776105°	56.7	/
	2018-05-04	1899-12-31 10:20:00	001	29.097600°	117.775487°	51.4	/
	2018-05-04	1899-12-31 10:32:00	001	29.098063°	117.776105°	56.7	/
	2018-05-04	1899-12-31 10:34:00	001	29.097600°	117.775487°	51.4	/
	2018-05-04	1899-12-31 11:01:00	001	29.098063°	117.776105°	56.7	/
	2018-05-04	1899-12-31 11:03:00	001	29.097600°	117.775487°	51.4	/
	2018-05-04	1899-12-31 11:29:00	001	29.098063°	117.776105°	56.7	/
	2018-05-04	1899-12-31 11:32:00	001	29.097600°	117.775487°	51.4	/
	2018-05-04	1899-12-31 11:59:00	001	29.098063°	117.776105°	56.7	/
	2018-05-04	1899-12-31 12:02:00	001	29.097600°	117.775487°	51.4	/
	2018-05-04	1899-12-31 17:01:00	001	29.098063°	117.776105°	56.7	/
	2018-05-04	1899-12-31 17:03:00	001	29.097600°	117.775487°	51.4	/
	2018-05-04	1899-12-31 17:28:00	001	29.098063°	117.776105°	56.7	/
	2018-05-04	1899-12-31 17:30:00	001	29.097600°	117.775487°	51.4	/
	2018-05-04	1899-12-31 18:01:00	001	29.098063°	117.776105°	56.7	/
	2018-05-04	1899-12-31 18:03:00	001	29.097600°	117.775487°	51.4	/
	2018-05-05	1899-12-31 10:24:00	001	29.097898°	117.780985°	58.3	141°
	2018-05-05	1899-12-31 10:28:00	001	29.097824°	117.780786°	55.6	132°
	2018-05-05	1899-12-31 10:57:00	001	29.097492°	117.779821°	16	82°
	2018-05-05	1899-12-31 11:00:00	001	29.097294°	117.80188°	48.9	74°
	2018-05-05	1899-12-31 11:18:00	001	29°5′50.69″	117°46′43.83″	52	/
	2018-05-05	1899-12-31 11:23:00	001	29.097460°	117.778678°	52	/
	2018-05-05	1899-12-31 11:28:00	001	29.097576°	117.779842°	22.1	/
	2018-05-05	1899-12-31 11:32:00	001	29.097294°	117.80188°	48.9	/
	2018-05-05	1899-12-31 11:55:00	001	29.097898°	117.780985°	58.3	190°
	2018-05-05	1899-12-31 11:58:00	001	29.097824°	117.780786°	55.6	172°
	2018-05-05	1899-12-31 14:58:00	001	29.097898°	117.780985°	58.3	151°
	2018-05-05	1899-12-31 15:00:00	001	29.097824°	117.780786°	55.6	138°
	2018-05-05	1899-12-31 15:08:00	001	29.097294°	117.80188°	48.9	86°
	2018-05-05	1899-12-31 15:10:00	001	29.097492°	117.779821°	16	96°
	2018-05-05	1899-12-31 15:23:00	001	29°5′52.06″	117°46′46.47″	54	/
	2018-05-05	1899-12-31 15:27:00	001	29.097492°	117.779821°	16	/
	2018-05-05	1899-12-31 15:53:00	001	29.097576°	117.779842°	22.1	79°
	2018-05-05	1899-12-31 15:57:00	001	29.097294°	117.80188°	48.9	80°
	2018-05-05	1899-12-31 16:27:00	001	29.097576°	117.779842°	22.1	73°
	2018-05-05	1899-12-31 16:32:00	001	29.097294°	117.80188°	48.9	74°
	2018-05-05	1899-12-31 16:59:00	001	29.097294°	117.80188°	48.9	85°
	2018-05-05	1899-12-31 17:02:00	001	29.097492°	117.779821°	16	94°
	2018-05-05	1899-12-31 17:27:00	001	29.097492°	117.779821°	16	92°
	2018-05-05	1899-12-31 17:30:00	001	29.097294°	117.80188°	48.9	84°
	2018-05-05	1899-12-31 17:58:00	001	29.097576°	117.779842°	22.1	84°
	2018-05-05	1899-12-31 18:00:00	001	29.097294°	117.80188°	48.9	80°
	2018-05-05	1899-12-31 10:29:00	001	29.098063°	117.776105°	56.7	/
	2018-05-05	1899-12-31 10:31:00	001	29.097600°	117.775487°	51.4	/
	2018-05-05	1899-12-31 10:59:00	001	29.098063°	117.776105°	56.7	/
	2018-05-05	1899-12-31 11:01:00	001	29.097600°	117.775487°	51.4	/
	2018-05-05	1899-12-31 11:29:00	001	29.098063°	117.776105°	56.7	/
	2018-05-05	1899-12-31 11:30:00	001	29.097600°	117.775487°	51.4	/
	2018-05-05	1899-12-31 11:59:00	001	29.098063°	117.776105°	56.7	/
	2018-05-05	1899-12-31 12:03:00	001	29.097600°	117.775487°	51.4	/
	2018-05-05	1899-12-31 14:59:00	001	29.098063°	117.776105°	56.7	/
	2018-05-05	1899-12-31 15:02:00	001	29.097600°	117.775487°	51.4	/
	2018-05-05	1899-12-31 15:31:00	001	29.098063°	117.776105°	56.7	/
	2018-05-05	1899-12-31 15:35:00	001	29.097600°	117.775487°	51.4	/
	2018-05-05	1899-12-31 16:01:00	001	29.098063°	117.776105°	56.7	/
	2018-05-05	1899-12-31 16:04:00	001	29.097600°	117.775487°	51.4	/
	2018-05-05	1899-12-31 16:31:00	001	29.098063°	117.776105°	56.7	/
	2018-05-05	1899-12-31 16:36:00	001	29.097600°	117.775487°	51.4	/
	2018-05-05	1899-12-31 17:02:00	001	29.098063°	117.776105°	56.7	/
	2018-05-05	1899-12-31 17:08:00	001	29.097600°	117.775487°	51.4	/
	2018-05-05	1899-12-31 17:36:00	001	29.098063°	117.776105°	56.7	/
	2018-05-05	1899-12-31 17:39:00	001	29.097600°	117.775487°	51.4	/
	2018-05-05	1899-12-31 17:58:00	001	29.098063°	117.776105°	56.7	/
	2018-05-05	1899-12-31 18:01:00	001	29.097600°	117.775487°	51.4	/
	2018-05-06	1899-12-31 10:12:00	001	29.097649°	117.776013°	45	/
	2018-05-06	1899-12-31 10:16:00	001	29.097649°	117.776013°	45	/
	2018-05-06	1899-12-31 10:30:00	001	29.097824°	117.780786°	55.6	143°
	2018-05-06	1899-12-31 10:35:00	001	29.097898°	117.780985°	58.3	162°
	2018-05-06	1899-12-31 10:54:00	001	29.097492°	117.779821°	16	109°
	2018-05-06	1899-12-31 10:58:00	001	29.097294°	117.80188°	48.9	86°
	2018-05-06	1899-12-31 11:27:00	001	29.097576°	117.779842°	22.1	/
	2018-05-06	1899-12-31 11:30:00	001	29.097294°	117.80188°	48.9	/
	2018-05-06	1899-12-31 11:47:00	001	29.097649°	117.776013°	45	/
	2018-05-06	1899-12-31 11:49:00	001	29.097649°	117.776013°	45	/
	2018-05-08	1899-12-31 07:30:00	001	29.097864°	117.780775°	46.2	80°
	2018-05-08	1899-12-31 07:38:00	001	29.097935°	117.780877°	49.9	82°
	2018-05-08	1899-12-31 07:56:00	001	29.097388°	117.781200°	38.2	12°
	2018-05-08	1899-12-31 08:03:00	001	29.097193°	117.780604°	46	8°
	2018-05-08	1899-12-31 08:25:00	001	29.097491°	117.780274°	50.7	/
	2018-05-08	1899-12-31 08:34:00	001	29.097574°	117.780136°	46.4	/
	2018-05-08	1899-12-31 08:55:00	001	29.097546°	117.780134°	48.5	/
	2018-05-08	1899-12-31 09:02:00	001	29.097486°	117.780073°	44.5	/
	2018-05-08	1899-12-31 10:11:00	001	29.098545°	117.778826°	49.5	/
	2018-05-08	1899-12-31 10:23:00	001	29.098335°	117.775660°	51	/
	2018-05-08	1899-12-31 10:44:00	001	29.098206°	117.780170°	51	/
	2018-05-08	1899-12-31 10:57:00	001	29.098124°	117.780825°	48	/
	2018-05-08	1899-12-31 11:07:00	001	29.097258°	117.780279°	61.6	/
	2018-05-08	1899-12-31 11:12:00	001	29.097337°	117.780031°	56	/
	2018-05-08	1899-12-31 11:37:00	001	29.097723°	117.780275°	59	/
	2018-05-08	1899-12-31 11:44:00	001	29.097414°	117.780166°	47	/
	2018-05-08	1899-12-31 14:46:00	001	29.097864°	117.780775°	46.2	/
	2018-05-08	1899-12-31 14:50:00	001	29.097852°	117.780787°	61	/
	2018-05-08	1899-12-31 15:15:00	001	29.097719°	117.780885°	45	/
	2018-05-08	1899-12-31 15:21:00	001	29.097587°	117.780906°	42.5	/
	2018-05-08	1899-12-31 15:45:00	001	29.097667°	117.780298°	47.2	344°
	2018-05-08	1899-12-31 15:55:00	001	29.097678°	117.780246°	46	62°
	2018-05-08	1899-12-31 16:45:00	001	29.097275°	117.780117°	46.8	/
	2018-05-08	1899-12-31 16:48:00	001	29.097407°	117.779900°	44	/
	2018-05-08	1899-12-31 17:15:00	001	29.097588°	117.779811°	45.4	/
	2018-05-08	1899-12-31 17:30:00	001	29.097715°	117.780091°	43.6	/
	2018-05-08	1899-12-31 17:51:00	001	29.098245°	117.780163°	51.7	/
	2018-05-08	1899-12-31 17:54:00	001	29.098366°	117.779745°	50	/
	2018-05-08	1899-12-31 07:31:00	001	29.098063°	117.776105°	56.7	/
	2018-05-08	1899-12-31 07:33:00	001	29.097600°	117.775487°	51.4	/
	2018-05-08	1899-12-31 07:59:00	001	29°05′52.59″	117°46′33.69″	50.3	/
	2018-05-08	1899-12-31 08:02:00	001	29°05′54.20″	117°46′36.77″	52.3	/
	2018-05-08	1899-12-31 08:28:00	001	29°05′52.92″	117°46′36.13″	41.5	/
	2018-05-08	1899-12-31 08:30:00	001	29°05′52.36″	117°46′36.20″	46	/
	2018-05-08	1899-12-31 08:58:00	001	29.098063°	117.776105°	56.7	/
	2018-05-08	1899-12-31 09:01:00	001	29.097600°	117.775487°	51.4	/
	2018-05-08	1899-12-31 09:30:00	001	29°05′52.59″	117°46′33.69″	50.3	/
	2018-05-08	1899-12-31 09:33:00	001	29°05′54.20″	117°46′36.77″	52.3	/
	2018-05-08	1899-12-31 09:59:00	001	29°05′52.59″	117°46′33.69″	50.3	/
	2018-05-08	1899-12-31 10:02:00	001	29°05′54.20″	117°46′36.77″	52.3	/
	2018-05-08	1899-12-31 10:26:00	001	29°05′56.99″	117°46′32.65″	42.3	/
	2018-05-08	1899-12-31 10:31:00	001	29°05′55.60	117°46′31.52″	55.3	/
	2018-05-08	1899-12-31 11:03:00	001	29°05′52.92″	117°46′36.13″	41.5	/
	2018-05-08	1899-12-31 11:07:00	001	29°05′52.36″	117°46′36.20″	46	/
	2018-05-08	1899-12-31 11:31:00	001	29.098063°	117.776105°	56.7	/
	2018-05-08	1899-12-31 11:34:00	001	29°05′54.20″	117°46′36.77″	52.3	/
	2018-05-08	1899-12-31 11:58:00	001	29°05′52.59″	117°46′33.69″	50.3	/
	2018-05-08	1899-12-31 12:02:00	001	29°05′54.20″	117°46′36.77″	52.3	/
	2018-05-08	1899-12-31 14:57:00	001	29.098063°	117.776105°	56.7	/
	2018-05-08	1899-12-31 14:59:00	001	29.097600°	117.775487°	51.4	/
	2018-05-08	1899-12-31 15:31:00	001	29°05′52.92″	117°46′36.13″	41.5	/
	2018-05-08	1899-12-31 15:35:00	001	29°05′52.36″	117°46′36.20″	46	/
	2018-05-08	1899-12-31 16:36:00	001	29.098063°	117.776105°	56.7	/
	2018-05-08	1899-12-31 16:39:00	001	29.097600°	117.775487°	51.4	/
	2018-05-08	1899-12-31 17:01:00	001	29.098063°	117.776105°	56.7	/
	2018-05-08	1899-12-31 17:03:00	001	29.097600°	117.775487°	51.4	/
	2018-05-08	1899-12-31 17:36:00	001	29.098063°	117.776105°	56.7	/
	2018-05-08	1899-12-31 17:39:00	001	29.097600°	117.775487°	51.4	/
	2018-05-08	1899-12-31 17:58:00	001	29°05′52.92″	117°46′36.13″	41.5	/
	2018-05-08	1899-12-31 18:02:00	001	29°05′52.36″	117°46′36.20″	46	/
	2018-05-09	1899-12-31 08:29:00	001	29.098063°	117.776105°	56.7	/
	2018-05-09	1899-12-31 08:31:00	001	29.097600°	117.775487°	51.4	/	4在五店河边樟树林中
	2018-05-09	1899-12-31 08:58:00	001	29°05′52.59″	117°46′33.69″	50.3	/
	2018-05-09	1899-12-31 09:01:00	001	29°05′54.20″	117°46′36.77″	52.3	/
	2018-05-09	1899-12-31 09:31:00	001	29°05′52.59″	117°46′33.69″	50.3	/
	2018-05-09	1899-12-31 09:34:00	001	29°05′54.20″	117°46′36.77″	52.3	/
	2018-05-09	1899-12-31 10:01:00	001	29.098063°	117.776105°	56.7	/
	2018-05-09	1899-12-31 10:03:00	001	29.097600°	117.775487°	51.4	/
	2018-05-09	1899-12-31 10:59:00	001	29°05′52.59″	117°46′33.69″	50.3	/
	2018-05-09	1899-12-31 11:02:00	001	29°05′54.20″	117°46′36.77″	52.3	/
	2018-05-09	1899-12-31 11:31:00	001	29.098063°	117.776105°	56.7	/
	2018-05-09	1899-12-31 11:34:00	001	29.097600°	117.775487°	51.4	/
	2018-05-09	1899-12-31 14:38:00	001	29.098063°	117.776105°	56.7	/
	2018-05-09	1899-12-31 15:01:00	001	29.097600°	117.775487°	51.4	/
	2018-05-09	1899-12-31 15:31:00	001	29°05′52.59″	117°46′33.69″	50.3	/
	2018-05-09	1899-12-31 15:33:00	001	29°05′54.20″	117°46′36.77″	52.3	/
	2018-05-09	1899-12-31 15:59:00	001	29.098063°	117.776105°	56.7	/
	2018-05-09	1899-12-31 16:03:00	001	29.097600°	117.775487°	51.4	/
	2018-05-09	1899-12-31 07:18:00	001	29.097957°	117.780921°	54.2	65°
	2018-05-09	1899-12-31 07:21:00	001	29.097884°	117.780776°	53.9	/
	2018-05-09	1899-12-31 07:56:00	001	29.097481°	117.779240°	18.2	/
	2018-05-09	1899-12-31 08:01:00	001	29.097458°	117.779427°	12	/
	2018-05-09	1899-12-31 08:31:00	001	29.098181°	117.780233°	52.8	117°
	2018-05-09	1899-12-31 08:35:00	001	29.098233°	117.780087°	41	/
	2018-05-09	1899-12-31 09:01:00	001	29.097503°	117.780248°	47.9	118°
	2018-05-09	1899-12-31 09:07:00	001	29.097503°	117.780051°	47.9	/
	2018-05-09	1899-12-31 09:32:00	001	29.097583°	117.780063°	37	102°
	2018-05-09	1899-12-31 09:37:00	001	29.097400°	117.781237°	43.6	90°
	2018-05-09	1899-12-31 10:00:00	001	29.097524°	117.779556°	25	/
	2018-05-09	1899-12-31 10:06:00	001	29.097351°	117.779186°	27.7	/
	2018-05-09	1899-12-31 10:39:00	001	29.097863°	117.779216°	54.3	/
	2018-05-09	1899-12-31 10:52:00	001	29.097893°	117.778879°	51.1	/
	2018-05-09	1899-12-31 11:32:00	001	29.098034°	117.780663°	56.4	/
	2018-05-09	1899-12-31 11:40:00	001	29.097745°	117.780708°	56.4	/
	2018-05-09	1899-12-31 15:00:00	001	29.097884°	117.780776°	53.9	111°
	2018-05-09	1899-12-31 15:23:00	001	29.097580°	117.780126°	90.4	/
	2018-05-09	1899-12-31 15:39:00	001	29.097470°	117.779957°	77.5	/
	2018-05-09	1899-12-31 15:46:00	001	29.097371°	117.779798°	75.4	/
	2018-05-09	1899-12-31 16:11:00	001	29.097359°	117.779612°	68.2	/
	2018-05-09	1899-12-31 16:44:00	001	29.097713°	117.780234°	45.8	104°
	2018-05-09	1899-12-31 17:05:00	001	29.098212°	117.780228°	51.6	120°
	2018-05-09	1899-12-31 17:10:00	001	29.098024°	117.779988°	48.8	/
	2018-05-09	1899-12-31 17:44:00	001	29.096693°	117.779109°	49.2	/
	2018-05-09	1899-12-31 17:49:00	001	29.096744°	117.778824°	46.4	/
	2018-05-10	1899-12-31 15:13:00	001	29.098063°	117.776105°	56.7	/
	2018-05-10	1899-12-31 15:15:00	001	29.097600°	117.775487°	51.4	/
	2018-05-10	1899-12-31 15:28:00	001	29°05′52.59″	117°46′33.69″	50.3	/
	2018-05-10	1899-12-31 15:32:00	001	29°05′54.20″	117°46′36.77″	52.3	/
	2018-05-10	1899-12-31 15:59:00	001	29.098063°	117.776105°	56.7	/
	2018-05-10	1899-12-31 16:02:00	001	29.097600°	117.775487°	51.4	/
	2018-05-10	1899-12-31 16:32:00	001	29°05′52.59″	117°46′33.69″	50.3	/
	2018-05-10	1899-12-31 16:34:00	001	29°05′54.20″	117°46′36.77″	52.3	/
	2018-05-10	1899-12-31 17:02:00	001	29.098063°	117.776105°	56.7	/
	2018-05-10	1899-12-31 17:05:00	001	29.097600°	117.775487°	51.4	/
	2018-05-10	1899-12-31 17:31:00	001	29°05′52.59″	117°46′33.69″	50.3	/
	2018-05-10	1899-12-31 17:34:00	001	29°05′54.20″	117°46′36.77″	52.3	/
	2018-05-10	1899-12-31 07:22:00	001	29.098034°	117.780663°	56.4	/
	2018-05-10	1899-12-31 07:26:00	001	29.097863°	117.780731°	46.3	98°
	2018-05-10	1899-12-31 07:52:00	001	29.097316°	117.780570°	47.2	71°
	2018-05-10	1899-12-31 07:55:00	001	29.097243°	117.780637°	43.8	/
	2018-05-10	1899-12-31 08:23:00	001	29.097575°	117.780227°	53.1	/
	2018-05-10	1899-12-31 08:27:00	001	29.097590°	117.780184°	51.2	/
	2018-05-10	1899-12-31 08:52:00	001	29.098199°	117.780334°	52	112°
	2018-05-10	1899-12-31 08:58:00	001	29.098332°	117.779633°	51	/
	2018-05-10	1899-12-31 09:22:00	001	29.097656°	117.77946°	46.4	/
	2018-05-10	1899-12-31 09:27:00	001	29.097873°	117.779298°	34.6	/
	2018-05-10	1899-12-31 09:57:00	001	29.097287°	117.780161°	55.8	/
	2018-05-10	1899-12-31 09:59:00	001	29.097406°	117.779863°	37.1	/
	2018-05-10	1899-12-31 10:25:00	001	29.097639°	117.779919°	38.9	/
	2018-05-10	1899-12-31 10:30:00	001	29.097307°	117.779008°	55	/
	2018-05-10	1899-12-31 11:00:00	001	29.097586°	117.780208°	45.4	/
	2018-05-10	1899-12-31 11:06:00	001	29.098267°	117.780301°	33.4	/
	2018-05-10	1899-12-31 11:44:00	001	29.098277°	117.779862°	32.4	98°
	2018-05-10	1899-12-31 11:50:00	001	29.097389°	117.7805°	44.3	87°
	2018-05-10	1899-12-31 15:11:00	001	29.097873°	117.780896°	22	123°
	2018-05-10	1899-12-31 15:19:00	001	29.098125°	117.780271°	24	/
	2018-05-10	1899-12-31 16:00:00	001	29.097506°	117.780117°	29.6	/
	2018-05-10	1899-12-31 16:12:00	001	29.09723°	117.779958°	41.4	/
	2018-05-10	1899-12-31 16:34:00	001	29.098221°	117.779627°	40.3	/
	2018-05-10	1899-12-31 16:37:00	001	29.097774°	117.779312°	44.6	/
	2018-05-10	1899-12-31 17:05:00	001	29.097642°	117.780264°	46.2	/
	2018-05-10	1899-12-31 17:14:00	001	29.097643°	117.780232°	39.3	/
	2018-05-10	1899-12-31 17:24:00	001	29.097523°	117.778739°	41.7	/
	2018-05-11	1899-12-31 07:28:00	001	29.098063°	117.776105°	56.7	/
	2018-05-11	1899-12-31 07:31:00	001	29.097600°	117.775487°	51.4	/
	2018-05-11	1899-12-31 07:59:00	001	29°05′52.59″	117°46′33.69″	50.3	/
	2018-05-11	1899-12-31 08:03:00	001	29°05′54.20″	117°46′36.77″	52.3	/
	2018-05-11	1899-12-31 08:29:00	001	29°05′52.59″	117°46′33.69″	50.3	/
	2018-05-11	1899-12-31 08:32:00	001	29°05′54.20″	117°46′36.77″	52.3	/
	2018-05-11	1899-12-31 08:58:00	001	29.098063°	117.776105°	56.7	/
	2018-05-11	1899-12-31 09:03:00	001	29.097600°	117.775487°	51.4	/
	2018-05-11	1899-12-31 09:30:00	001	29°05′52.59″	117°46′33.69″	50.3	/
	2018-05-11	1899-12-31 09:34:00	001	29°05′54.20″	117°46′36.77″	52.3	/
	2018-05-11	1899-12-31 10:03:00	001	29.098063°	117.776105°	56.7	/
	2018-05-11	1899-12-31 10:05:00	001	29.097600°	117.775487°	51.4	/
	2018-05-11	1899-12-31 10:28:00	001	29°05′52.59″	117°46′33.69″	50.3	/
	2018-05-11	1899-12-31 10:37:00	001	29°05′54.20″	117°46′36.77″	52.3	/
	2018-05-11	1899-12-31 11:01:00	001	29.098063°	117.776105°	56.7	/
	2018-05-11	1899-12-31 11:05:00	001	29.097600°	117.775487°	51.4	/
	2018-05-11	1899-12-31 11:29:00	001	29°05′52.59″	117°46′33.69″	50.3	/
	2018-05-11	1899-12-31 11:32:00	001	29°05′54.20″	117°46′36.77″	52.3	/
	2018-05-11	1899-12-31 15:01:00	001	29.098063°	117.776105°	56.7	/
	2018-05-11	1899-12-31 15:05:00	001	29.097600°	117.775487°	51.4	/
	2018-05-11	1899-12-31 15:31:00	001	29°05′52.59″	117°46′33.69″	50.3	/
	2018-05-11	1899-12-31 15:34:00	001	29°05′54.20″	117°46′36.77″	52.3	/
	2018-05-11	1899-12-31 15:58:00	001	29°05′52.92″	117°46′36.13″	41.5	/
	2018-05-11	1899-12-31 16:02:00	001	29°05′52.36″	117°46′36.20″	46	/
	2018-05-11	1899-12-31 16:28:00	001	29°05′52.92″	117°46′36.13″	41.5	/
	2018-05-11	1899-12-31 16:31:00	001	29°05′52.36″	117°46′36.20″	46	/
	2018-05-11	1899-12-31 16:58:00	001	29°05′52.59″	117°46′33.69″	50.3	/
	2018-05-11	1899-12-31 17:03:00	001	29°05′54.20″	117°46′36.77″	52.3	/
	2018-05-11	1899-12-31 17:28:00	001	29°05′52.59″	117°46′33.69″	50.3	/
	2018-05-11	1899-12-31 17:30:00	001	29°05′54.20″	117°46′36.77″	52.3	/
	2018-05-11	1899-12-31 07:39:00	001	29.097401°	117.781234°	46.4	82°
	2018-05-11	1899-12-31 07:44:00	001	29.097353°	117.781089°	36.5	76°
	2018-05-11	1899-12-31 08:10:00	001	29.097669°	117.779975°	56.4	/
	2018-05-11	1899-12-31 08:17:00	001	29.097594°	117.779836°	42.1	/
	2018-05-11	1899-12-31 08:42:00	001	29.097925°	117.779488°	52.2	/
	2018-05-11	1899-12-31 08:48:00	001	29.097897°	117.779444°	38.9	/
	2018-05-11	1899-12-31 09:15:00	001	29.097269°	117.780715°	5.7	/
	2018-05-11	1899-12-31 09:21:00	001	29.097171°	117.780119°	5.5	/
	2018-05-11	1899-12-31 09:45:00	001	29.097255°	117.779525°	12.3	/
	2018-05-11	1899-12-31 09:54:00	001	29.09733°	117.779438°	14.5	/
	2018-05-11	1899-12-31 10:24:00	001	29.097328°	117.779546°	21	/
	2018-05-11	1899-12-31 10:38:00	001	29.098219°	117.780497°	41.7	/
	2018-05-11	1899-12-31 11:00:00	001	29.097824°	117.780814°	51.1	122°
	2018-05-11	1899-12-31 11:06:00	001	29.097604°	117.780106°	43.7	/
	2018-05-11	1899-12-31 11:41:00	001	29.098271°	117.780043°	53.8	/
	2018-05-11	1899-12-31 11:43:00	001	29.098150°	117.779616°	52.3	/
	2018-05-11	1899-12-31 15:15:00	001	29.098132°	117.780975°	49.8	/
	2018-05-11	1899-12-31 15:19:00	001	29.098001°	117.780991°	37.8	44°
	2018-05-11	1899-12-31 15:49:00	001	29.097896°	117.780779°	6.1	/
	2018-05-11	1899-12-31 15:56:00	001	29.098262°	117.779641°	44.5	/
	2018-05-11	1899-12-31 16:18:00	001	29.097999°	117.781024°	47.1	135°
	2018-05-11	1899-12-31 16:27:00	001	29.097349°	117.719614°	5.3	/
	2018-05-11	1899-12-31 16:47:00	001	29.097231°	117.779539°	18.2	/
	2018-05-11	1899-12-31 16:51:00	001	29.097331°	117.779662°	45.1	/
	2018-05-11	1899-12-31 17:16:00	001	29.097484°	117.779674°	37.4	/
	2018-05-11	1899-12-31 17:24:00	001	29.097950°	117.780933°	65.3	/
	2018-05-13	1899-12-31 08:30:00	001	29.055259°	117.463369°	50.3	/
	2018-05-13	1899-12-31 08:40:00	001	29.05542°	117.463677°	52.3	/
	2018-05-13	1899-12-31 09:00:00	001	29.098063°	117.776105°	56.7	/
	2018-05-13	1899-12-31 09:06:00	001	29.097600°	117.775487°	51.4	/
	2018-05-13	1899-12-31 09:30:00	001	29.055292°	117.463613°	41.5	/
	2018-05-13	1899-12-31 09:40:00	001	29.055236°	117.46362°	46	/
	2018-05-13	1899-12-31 10:03:00	001	29.055699°	117.463265°	42.3	/
	2018-05-13	1899-12-31 10:09:00	001	29.05556°	117.463152°	55.3	/
	2018-05-13	1899-12-31 10:31:00	001	29.05542°	117.463677°	52.3	/
	2018-05-13	1899-12-31 10:37:00	001	29.055259°	117.463369°	50.3	/
	2018-05-13	1899-12-31 11:03:00	001	29.097600°	117.775487°	51.4	/
	2018-05-13	1899-12-31 11:06:00	001	29.098063°	117.776105°	56.7	/
	2018-05-14	1899-12-31 07:34:00	001	29.098004°	117.780995°	50.2	136°
	2018-05-14	1899-12-31 07:40:00	001	29.097912°	117.780927°	47.9	142°
	2018-05-14	1899-12-31 08:15:00	001	29.097542°	117.780017°	10.6	77°
	2018-05-14	1899-12-31 08:25:00	001	29.097281°	117.779994°	42.1	/
	2018-05-14	1899-12-31 08:44:00	001	29.097452°	117.779628°	45.4	/
	2018-05-14	1899-12-31 08:49:00	001	29.097410°	117.779557°	20	/
	2018-05-14	1899-12-31 09:14:00	001	29.097566°	117.779972°	9.5	/
	2018-05-14	1899-12-31 09:20:00	001	29.097407°	117.781242°	41.9	67°
	2018-05-14	1899-12-31 09:55:00	001	29.098110°	117.780905°	44.6	/
	2018-05-14	1899-12-31 09:57:00	001	29.098141°	117.779757°	48.4	/
	2018-05-14	1899-12-31 10:29:00	001	29.097945°	117.779530°	48.9	/
	2018-05-14	1899-12-31 10:33:00	001	29.097932°	117.779256°	38.5	/
	2018-05-14	1899-12-31 11:12:00	001	29.097226°	117.719465°	48.2	/
	2018-05-14	1899-12-31 11:18:00	001	29.097260°	117.779617°	38.1	/
	2018-05-14	1899-12-31 11:40:00	001	29.097420°	117.779984°	29	54°
	2018-05-14	1899-12-31 11:44:00	001	29.097440°	117.780158°	19.3	126°
	2018-05-14	1899-12-31 15:31:00	001	29.097440°	117.780158°	19.3	120°
	2018-05-14	1899-12-31 15:40:00	001	29.098042°	117.780258°	47.9	/
	2018-05-14	1899-12-31 16:00:00	001	29.097243°	117.780183°	45.7	/
	2018-05-14	1899-12-31 16:06:00	001	29.097385°	117.779038°	44.8	/
	2018-05-14	1899-12-31 16:31:00	001	29.097397°	117.779551°	47.9	/
	2018-05-14	1899-12-31 16:41:00	001	29.097472°	117.779649°	36.5	/
	2018-05-14	1899-12-31 17:14:00	001	29.097959°	117.779461°	54	/
	2018-05-14	1899-12-31 17:20:00	001	29.097944°	117.779188°	60.2	/
	2018-05-15	1899-12-31 07:53:00	001	29.098037°	117.780923°	52.4	157°
	2018-05-15	1899-12-31 07:56:00	001	29.097941°	117.780841°	57.6	147°
	2018-05-15	1899-12-31 08:37:00	001	29.097941°	117.781159°	35.1	57°
	2018-05-15	1899-12-31 08:39:00	001	29.097782°	117.781097°	21.1	69°
	2018-05-15	1899-12-31 09:03:00	001	29.097441°	117.780399°	44.1	54°
	2018-05-15	1899-12-31 09:08:00	001	29.098438°	117.780270°	41.6	/
	2018-05-15	1899-12-31 09:33:00	001	29.097422°	117.778975°	41.3	/
	2018-05-15	1899-12-31 09:41:00	001	29.097337°	117.779321°	40.2	/
	2018-05-15	1899-12-31 10:07:00	001	29.097331°	117.780019°	45	90°
	2018-05-15	1899-12-31 10:19:00	001	29.097584°	117.780000°	50.4	/
	2018-05-15	1899-12-31 10:39:00	001	29.098170°	117.780457°	50.1	149°
	2018-05-15	1899-12-31 10:49:00	001	29.098259°	117.780132°	51.3	/
	2018-05-15	1899-12-31 11:40:00	001	29.097977°	117.779521°	45.9	/
	2018-05-15	1899-12-31 11:45:00	001	29.097921°	117.779331°	50.8	/
	2018-05-15	1899-12-31 12:10:00	001	29.098128°	117.781017°	47.9	47°
	2018-05-15	1899-12-31 12:16:00	001	29.098054°	117.780970°	40.9	132°
	2018-05-16	1899-12-31 07:30:00	001	29.097759°	117.780777°	54.1	137°
	2018-05-16	1899-12-31 07:34:00	001	29.098190°	117.780344°	53	108°
	2018-05-16	1899-12-31 08:00:00	001	29.098043°	117.780863°	30.7	88°
	2018-05-16	1899-12-31 08:04:00	001	29.097919°	117.780903°	27	97°
	2018-05-16	1899-12-31 08:30:00	001	29.097298°	117.780027°	51.2	126°
	2018-05-16	1899-12-31 08:34:00	001	29.097405°	117.779987°	50.1	/
	2018-05-16	1899-12-31 09:00:00	001	29.097436°	117.779961°	37.8	/
	2018-05-16	1899-12-31 09:04:00	001	29.097430°	117.779079°	33.5	/
	2018-05-16	1899-12-31 09:30:00	001	29.097285°	117.780048°	35.9	84°
	2018-05-16	1899-12-31 09:34:00	001	29.097288°	117.779955°	31.2	/
	2018-05-16	1899-12-31 09:55:00	001	29.097464°	117.779588°	44.3	/
	2018-05-16	1899-12-31 10:00:00	001	29.097544°	117.779929°	32.6	58°
	2018-05-16	1899-12-31 10:36:00	001	29.097970°	117.779452°	48.6	/
	2018-05-16	1899-12-31 10:40:00	001	29.097933°	117.779371°	42	/
	2018-05-16	1899-12-31 11:00:00	001	29.098154°	117.780476°	46.9	/
	2018-05-16	1899-12-31 11:05:00	001	29.098192°	117.780381°	46.2	/
	2018-05-16	1899-12-31 11:29:00	001	29.098042°	117.780928°	42.7	132°
	2018-05-16	1899-12-31 11:32:00	001	29.097988°	117.780816°	35.8	107°
	2018-05-16	1899-12-31 08:37:00	001	29.097898°	117.780985°	58.3	95°
	2018-05-16	1899-12-31 08:41:00	001	29.097824°	117.780786°	55.6	87°
	2018-05-16	1899-12-31 09:03:00	001	29.098131°	117.780848°	55.5	137°
	2018-05-16	1899-12-31 09:12:00	001	29.098235°	117.781010°	57.3	169°
	2018-05-16	1899-12-31 09:27:00	001	29.098414°	117.779542°	49.6	119°
	2018-05-16	1899-12-31 09:34:00	001	29.098502°	117.779757°	48.6	125°
	2018-05-16	1899-12-31 09:47:00	001	29.098055°	117.776205°	51.2	/
	2018-05-16	1899-12-31 09:51:00	001	29.097873°	117.776038°	50.9	/
	2018-05-16	1899-12-31 10:45:00	001	29.098055°	117.776205°	51.2	/
	2018-05-16	1899-12-31 10:47:00	001	29.097873°	117.776038°	50.9	/
	2018-05-16	1899-12-31 10:56:00	001	29.098824°	117.778800°	47.3	/
	2018-05-16	1899-12-31 10:59:00	001	29.098995°	117.778895°	46.2	/
	2018-05-16	1899-12-31 11:30:00	001	29.098235°	117.781010°	57.3	177°
	2018-05-16	1899-12-31 11:34:00	001	29.098131°	117.780848°	55.5	135°
	2018-05-16	1899-12-31 15:35:00	001	29.097898°	117.780985°	58.3	116°
	2018-05-16	1899-12-31 15:38:00	001	29.097824°	117.780786°	55.6	103°
	2018-05-16	1899-12-31 15:44:00	001	29.097294°	117.80188°	48.9	64°
	2018-05-16	1899-12-31 15:48:00	001	29.097492°	117.779821°	16	81°
	2018-05-16	1899-12-31 16:11:00	001	29.097492°	117.779821°	16	82°
	2018-05-16	1899-12-31 16:13:00	001	29.097294°	117.80188°	48.9	62°
	2018-05-16	1899-12-31 16:34:00	001	29.097576°	117.779842°	22.1	86°
	2018-05-16	1899-12-31 16:40:00	001	29.097333°	117.779072°	45	96°
	2018-05-16	1899-12-31 17:01:00	001	29.097294°	117.80188°	48.9	80°
	2018-05-16	1899-12-31 17:03:00	001	29.097492°	117.779821°	16	83°
	2018-05-16	1899-12-31 17:25:00	001	29.097898°	117.780985°	58.3	104°
	2018-05-16	1899-12-31 17:27:00	001	29.097824°	117.780786°	55.6	101°
	2018-05-18	1899-12-31 08:32:00	001	29.097492°	117.779821°	16	/
	2018-05-18	1899-12-31 08:39:00	001	29.097294°	117.80188°	48.9	65°
	2018-05-18	1899-12-31 08:51:00	001	29.097341°	117.779162°	50.9	/
	2018-05-18	1899-12-31 08:56:00	001	29.097317°	117.778885°	43.3	/
	2018-05-18	1899-12-31 09:31:00	001	29.097935°	117.781045°	48.6	195°
	2018-05-18	1899-12-31 09:34:00	001	29.097869°	117.780727°	47.2	157°
	2018-05-19	1899-12-31 10:00:00	001	29.097935°	117.781045°	48.6	187°
	2018-05-19	1899-12-31 10:07:00	001	29.097869°	117.780727°	47.2	169°
	2018-05-19	1899-12-31 10:23:00	001	29.097294°	117.80188°	48.9	95°
	2018-05-19	1899-12-31 10:28:00	001	29.097492°	117.779821°	16	112°
	2018-05-23	1899-12-31 15:50:00	001	29.097935°	117.781045°	48.6	105°
	2018-05-23	1899-12-31 15:55:00	001	29.097869°	117.780727°	47.2	152°
	2018-05-23	1899-12-31 16:08:00	001	29.097294°	117.80188°	48.9	96°
	2018-05-23	1899-12-31 16:13:00	001	29.097492°	117.779821°	16	74°
	2018-05-23	1899-12-31 16:48:00	001	29.097522°	117.778643°	53.2	/
	2018-05-23	1899-12-31 16:55:00	001	29.097440°	117.778789°	55.5	/
	2018-05-23	1899-12-31 16:58:00	001	29.097576°	117.779842°	22.1	85°
	2018-05-23	1899-12-31 17:02:00	001	29.097294°	117.80188°	48.9	93°
	2018-05-24	1899-12-31 15:44:00	001	29.097312°	117.780841°	50.7	60°
	2018-05-24	1899-12-31 15:50:00	001	29.097294°	117.80188°	48.9	91°
	2018-05-24	1899-12-31 16:08:00	001	29.097492°	117.779821°	16	77°
	2018-05-24	1899-12-31 16:12:00	001	29.097576°	117.779842°	22.1	84°
	2018-05-24	1899-12-31 16:46:00	001	29.097522°	117.778643°	53.2	/
	2018-05-24	1899-12-31 16:50:00	001	29.097440°	117.778789°	55.5	/
	2018-05-24	1899-12-31 16:53:00	001	29.097576°	117.779842°	22.1	79°
	2018-05-24	1899-12-31 16:57:00	001	29.097294°	117.80188°	48.9	72°
	2018-05-24	1899-12-31 17:35:00	001	29.097935°	117.781045°	48.6	200°
	2018-05-24	1899-12-31 17:37:00	001	29.097869°	117.780727°	47.2	163°
	2018-06-10	1899-12-31 09:34:00	001	29°5′51.26″	117°46′53.91″	52	228°
	2018-06-10	1899-12-31 09:43:00	001	29°5′51.52″	117°46′53.25″	54	168°
	2018-06-10	1899-12-31 10:03:00	001	29.097935°	117.781045°	48.6	153°
	2018-06-10	1899-12-31 10:05:00	001	29.097869°	117.780727°	47.2	139°

## Sheet: 20182 original data
				receive signal site coordinate
	date	time	No.	N	E	elevation/m	angle of signal direction
	2018-05-03	1899-12-31 08:01:00	002	29°5′52.79″	117°46′1.51″	60.6	/
	2018-05-03	1899-12-31 08:15:00	002	29.097553°	117.781114°	22	/
	2018-05-03	1899-12-31 08:39:00	002	29.092296°	117.779519°	46.1	296°
	2018-05-03	1899-12-31 08:58:00	002	29.097259°	117.779156°	45.2	288°
	2018-05-03	1899-12-31 09:22:00	002	29.05′52.79″	117°46′1.51″	60.6	/
	2018-05-03	1899-12-31 09:24:00	002	29.097896°	117.780953°	53.5	286°
	2018-05-03	1899-12-31 09:34:00	002	29.098033°	117.726144°	48.7	32°
	2018-05-03	1899-12-31 09:38:00	002	29.07773°	117.775868°	32.7	345°
	2018-05-03	1899-12-31 10:04:00	002	29.0980063°	117.776105°	56.7	227°
	2018-05-03	1899-12-31 10:11:00	002	29.097600°	117.775487°	51.4	330°
	2018-05-03	1899-12-31 10:43:00	002	29.098063°	117.776105°	56.7	315°
	2018-05-03	1899-12-31 10:49:00	002	29.097600°	117.775487°	51.4	12°
	2018-05-03	1899-12-31 11:30:00	002	29.098063°	117.776105°	56.7	281°
	2018-05-03	1899-12-31 11:33:00	002	29.097600°	117.775487°	51.4	1°
	2018-05-03	1899-12-31 11:43:00	002	29°5′52.79″	117°46′1.51″	60.6	/
	2018-05-03	1899-12-31 11:44:00	002				/
	2018-05-03	1899-12-31 11:51:00	002	29.092614°	117.781267°	47.3	/
	2018-05-03	1899-12-31 11:54:00	002	29.097838°	117.782193°	46.9	/
	2018-05-03	1899-12-31 14:54:00	002	29°5′52.79″	117°46′1.51″	60.6	/
	2018-05-03	1899-12-31 14:55:00	002				/
	2018-05-03	1899-12-31 15:06:00	002	29.098063°	117.776105°	56.7	22°
	2018-05-03	1899-12-31 15:09:00	002	29.097600°	117.775487°	51.4	349°
	2018-05-03	1899-12-31 15:30:00	002	29.098063°	117.776105°	56.7	260°
	2018-05-03	1899-12-31 15:32:00	002	29.097600°	117.775487°	51.4	56°
	2018-05-03	1899-12-31 15:57:00	002	29.098063°	117.776105°	56.7	5°
	2018-05-03	1899-12-31 15:59:00	002	29.097600°	117.775487°	51.4	5°
	2018-05-03	1899-12-31 16:30:00	002	29.098063°	117.776105°	56.7	46°
	2018-05-03	1899-12-31 16:32:00	002	29.097600°	117.775487°	51.4	36°
	2018-05-03	1899-12-31 16:58:00	002	29.098063°	117.776105°	56.7	73°
	2018-05-03	1899-12-31 16:59:00	002	29.097600°	117.775487°	51.4	88°
	2018-05-03	1899-12-31 17:29:00	002	29.098063°	117.776105°	56.7	79°
	2018-05-03	1899-12-31 17:31:00	002	29.097600°	117.775487°	51.4	32°
	2018-05-03	1899-12-31 17:59:00	002	29.098063°	117.776105°	56.7	326°
	2018-05-03	1899-12-31 18:01:00	002	29.097600°	117.775487°	51.4	16°
	2018-05-03	1899-12-31 07:59:00	002				/
	2018-05-03	1899-12-31 08:25:00	002	29.097168°	117.779869°	49.6	287°
	2018-05-03	1899-12-31 08:33:00	002	29.097788°	117.779927°	47.9	254°
	2018-05-03	1899-12-31 14:57:00	002	29°5′51.25″	117°46′51.03″	53	/
	2018-05-03	1899-12-31 15:22:00	002	29°5′50.65	117°46′53.67″	53	/
	2018-05-03	1899-12-31 15:28:00	002	29.097324°	117.781033°	59.7	/
	2018-05-03	1899-12-31 15:33:00	002	29.096872°	117.780914°	53	/
	2018-05-03	1899-12-31 15:53:00	002	29.097294°	117.80188°	48.9	/
	2018-05-03	1899-12-31 15:58:00	002	29.097492°	117.779821°	16	/
	2018-05-03	1899-12-31 16:26:00	002	29.097576°	117.779842°	22	/
	2018-05-03	1899-12-31 16:31:00	002	29.097294°	117.80188°	48.9	/
	2018-05-03	1899-12-31 16:57:00	002	29.097294°	117.80188°	48.9	/
	2018-05-03	1899-12-31 17:02:00	002	29.096872°	117.780914°	53	/
	2018-05-03	1899-12-31 17:27:00	002	29.097856°	117.78094°	43	/
	2018-05-03	1899-12-31 17:32:00	002	29.097324°	117.781033°	59.7	/
	2018-05-03	1899-12-31 17:54:00	002	29.097576°	117.779842°	22.1	/
	2018-05-03	1899-12-31 17:58:00	002	29.097294°	117.80188°	48.9	/
	2018-05-04	1899-12-31 10:26:00	002	29.097898°	117.780985°	58.3	220°
	2018-05-04	1899-12-31 10:30:00	002	29.097824°	117.780786°	55.6	205°
	2018-05-04	1899-12-31 10:56:00	002	29.097492°	117.779821°	16	253°
	2018-05-04	1899-12-31 11:00:00	002	29.097576°	117.779842°	22.1	273°
	2018-05-04	1899-12-31 11:27:00	002	29.097576°	117.779842°	22.1	292°
	2018-05-04	1899-12-31 11:31:00	002	29.097294°	117.80188°	48.9	271°
	2018-05-04	1899-12-31 11:58:00	002	29.097294°	117.80188°	48.9	286°
	2018-05-04	1899-12-31 12:01:00	002	29.097492°	117.779821°	16	287°
	2018-05-04	1899-12-31 17:05:00	002	29.097898°	117.780985°	58.3	262°
	2018-05-04	1899-12-31 17:10:00	002	29.097824°	117.780786°	55.6	226°
	2018-05-04	1899-12-31 17:28:00	002	29.097492°	117.779821°	16	249°
	2018-05-04	1899-12-31 17:34:00	002	29.097294°	117.80188°	48.9	271°
	2018-05-04	1899-12-31 17:56:00	002	29.097576°	117.779842°	22.1	296°
	2018-05-04	1899-12-31 18:00:00	002	29.097294°	117.80188°	48.9	278°
	2018-05-04	1899-12-31 10:19:00	002	29.098063°	117.776105°	56.7	/
	2018-05-04	1899-12-31 10:20:00	002	29.097600°	117.775487°	51.4	/
	2018-05-04	1899-12-31 10:32:00	002	29.098063°	117.776105°	56.7	/
	2018-05-04	1899-12-31 10:34:00	002	29.097600°	117.775487°	51.4	/
	2018-05-04	1899-12-31 11:01:00	002	29.098063°	117.776105°	56.7	/
	2018-05-04	1899-12-31 11:03:00	002	29.097600°	117.775487°	51.4	/
	2018-05-04	1899-12-31 11:29:00	002	29.098063°	117.776105°	56.7	/
	2018-05-04	1899-12-31 11:32:00	002	29.097600°	117.775487°	51.4	/
	2018-05-04	1899-12-31 11:59:00	002	29.098063°	117.776105°	56.7	/
	2018-05-04	1899-12-31 12:02:00	002	29.097600°	117.775487°	51.4	/
	2018-05-04	1899-12-31 17:01:00	002	29.098063°	117.776105°	56.7	/
	2018-05-04	1899-12-31 17:03:00	002	29.097600°	117.775487°	51.4	/
	2018-05-04	1899-12-31 17:28:00	002	29.098063°	117.776105°	56.7	/
	2018-05-04	1899-12-31 17:30:00	002	29.097600°	117.775487°	51.4	/
	2018-05-04	1899-12-31 18:01:00	002	29.098063°	117.776105°	56.7	/
	2018-05-04	1899-12-31 18:03:00	002	29.097600°	117.775487°	51.4	/
	2018-05-05	1899-12-31 10:24:00	002	29.097898°	117.780985°	58.3	247°
	2018-05-05	1899-12-31 10:28:00	002	29.097824°	117.780786°	55.6	253°
	2018-05-05	1899-12-31 10:57:00	002	29.097492°	117.779821°	16	/
	2018-05-05	1899-12-31 11:00:00	002	29.097294°	117.80188°	48.9	/
	2018-05-05	1899-12-31 11:18:00	002	29°5′50.69″	117°46′43.83″	52	282°
	2018-05-05	1899-12-31 11:23:00	002	29.097460°	117.778678°	52	295°
	2018-05-05	1899-12-31 11:28:00	002	29.097576°	117.779842°	22.1	291°
	2018-05-05	1899-12-31 11:32:00	002	29.097294°	117.80188°	48.9	285°
	2018-05-05	1899-12-31 11:55:00	002	29.097898°	117.780985°	58.3	261°
	2018-05-05	1899-12-31 11:58:00	002	29.097824°	117.780786°	55.6	264°
	2018-05-05	1899-12-31 14:58:00	002	29.097898°	117.780985°	58.3	/
	2018-05-05	1899-12-31 15:00:00	002	29.097824°	117.780786°	55.6	/
	2018-05-05	1899-12-31 15:08:00	002	29.097294°	117.80188°	48.9	/
	2018-05-05	1899-12-31 15:10:00	002	29.097492°	117.779821°	16	/
	2018-05-05	1899-12-31 15:23:00	002	29°5′52.06″	117°46′46.47″	54	/
	2018-05-05	1899-12-31 15:27:00	002	29.097492°	117.779821°	16	/
	2018-05-05	1899-12-31 15:53:00	002	29.097576°	117.779842°	22.1	/
	2018-05-05	1899-12-31 15:57:00	002	29.097294°	117.80188°	48.9	/
	2018-05-05	1899-12-31 16:27:00	002	29.097576°	117.779842°	22.1	/
	2018-05-05	1899-12-31 16:32:00	002	29.097294°	117.80188°	48.9	/
	2018-05-05	1899-12-31 16:59:00	002	29.097294°	117.80188°	48.9	/
	2018-05-05	1899-12-31 17:02:00	002	29.097492°	117.779821°	16	/
	2018-05-05	1899-12-31 17:27:00	002	29.097492°	117.779821°	16	/
	2018-05-05	1899-12-31 17:30:00	002	29.097294°	117.80188°	48.9	/
	2018-05-05	1899-12-31 17:58:00	002	29.097576°	117.779842°	22.1	/
	2018-05-05	1899-12-31 18:00:00	002	29.097294°	117.80188°	48.9	/
	2018-05-05	1899-12-31 10:29:00	002	29.098063°	117.776105°	56.7	/
	2018-05-05	1899-12-31 10:31:00	002	29.097600°	117.775487°	51.4	/
	2018-05-05	1899-12-31 10:59:00	002	29.098063°	117.776105°	56.7	/
	2018-05-05	1899-12-31 11:01:00	002	29.097600°	117.775487°	51.4	/
	2018-05-05	1899-12-31 11:29:00	002	29.098063°	117.776105°	56.7	/
	2018-05-05	1899-12-31 11:30:00	002	29.097600°	117.775487°	51.4	/
	2018-05-05	1899-12-31 11:59:00	002	29.098063°	117.776105°	56.7	/
	2018-05-05	1899-12-31 12:03:00	002	29.097600°	117.775487°	51.4	/
	2018-05-05	1899-12-31 14:59:00	002	29.098063°	117.776105°	56.7	/
	2018-05-05	1899-12-31 15:02:00	002	29.097600°	117.775487°	51.4	/
	2018-05-05	1899-12-31 15:31:00	002	29.098063°	117.776105°	56.7	270°
	2018-05-05	1899-12-31 15:35:00	002	29.097600°	117.775487°	51.4	354°
	2018-05-05	1899-12-31 16:01:00	002	29.098063°	117.776105°	56.7	341°
	2018-05-05	1899-12-31 16:04:00	002	29.097600°	117.775487°	51.4	10°
	2018-05-05	1899-12-31 16:31:00	002	29.098063°	117.776105°	56.7	340°
	2018-05-05	1899-12-31 16:36:00	002	29.097600°	117.775487°	51.4	35°
	2018-05-05	1899-12-31 17:02:00	002	29.098063°	117.776105°	56.7	85°
	2018-05-05	1899-12-31 17:08:00	002	29.097600°	117.775487°	51.4	82°
	2018-05-05	1899-12-31 17:36:00	002	29.098063°	117.776105°	56.7	107°
	2018-05-05	1899-12-31 17:39:00	002	29.097600°	117.775487°	51.4	49°
	2018-05-05	1899-12-31 17:58:00	002	29.098063°	117.776105°	56.7	284°
	2018-05-05	1899-12-31 18:01:00	002	29.097600°	117.775487°	51.4	353°
	2018-05-06	1899-12-31 10:12:00	002	29.097649°	117.776013°	45	/
	2018-05-06	1899-12-31 10:16:00	002	29.097649°	117.776013°	45	/
	2018-05-06	1899-12-31 10:30:00	002	29.097824°	117.780786°	55.6	/
	2018-05-06	1899-12-31 10:35:00	002	29.097898°	117.780985°	58.3	/
	2018-05-06	1899-12-31 10:54:00	002	29.097492°	117.779821°	16	/
	2018-05-06	1899-12-31 10:58:00	002	29.097294°	117.80188°	48.9	/
	2018-05-06	1899-12-31 11:27:00	002	29.097576°	117.779842°	22.1	/
	2018-05-06	1899-12-31 11:30:00	002	29.097294°	117.80188°	48.9	/
	2018-05-06	1899-12-31 11:47:00	002	29.097649°	117.776013°	45	/
	2018-05-06	1899-12-31 11:49:00	002	29.097649°	117.776013°	45	/
	2018-05-08	1899-12-31 07:30:00	002	29.097864°	117.780775°	46.2	230°
	2018-05-08	1899-12-31 07:38:00	002	29.097935°	117.780877°	49.9	257°
	2018-05-08	1899-12-31 07:56:00	002	29.097388°	117.781200°	38.2	/
	2018-05-08	1899-12-31 08:03:00	002	29.097193°	117.780604°	46	8°
	2018-05-08	1899-12-31 08:25:00	002	29.097491°	117.780274°	50.7	/
	2018-05-08	1899-12-31 08:34:00	002	29.097574°	117.780136°	46.4	/
	2018-05-08	1899-12-31 08:55:00	002	29.097546°	117.780134°	48.5	25°
	2018-05-08	1899-12-31 09:02:00	002	29.097486°	117.780073°	44.5	227°
	2018-05-08	1899-12-31 10:11:00	002	29.098545°	117.778826°	49.5	230°
	2018-05-08	1899-12-31 10:23:00	002	29.098335°	117.775660°	51	263°
	2018-05-08	1899-12-31 10:44:00	002	29.098206°	117.780170°	51	/
	2018-05-08	1899-12-31 10:57:00	002	29.098124°	117.780825°	48	/
	2018-05-08	1899-12-31 11:07:00	002	29.097258°	117.780279°	61.6	297°
	2018-05-08	1899-12-31 11:12:00	002	29.097337°	117.780031°	56	346°
	2018-05-08	1899-12-31 11:37:00	002	29.097723°	117.780275°	59	/
	2018-05-08	1899-12-31 11:44:00	002	29.097414°	117.780166°	47	319°
	2018-05-08	1899-12-31 14:46:00	002	29.097864°	117.780775°	46.2	/
	2018-05-08	1899-12-31 14:50:00	002	29.097852°	117.780787°	61	260°
	2018-05-08	1899-12-31 15:15:00	002	29.097719°	117.780885°	45	10°
	2018-05-08	1899-12-31 15:21:00	002	29.097587°	117.780906°	42.5	/
	2018-05-08	1899-12-31 15:45:00	002	29.097667°	117.780298°	47.2	/
	2018-05-08	1899-12-31 15:55:00	002	29.097678°	117.780246°	46	/
	2018-05-08	1899-12-31 16:45:00	002	29.097275°	117.780117°	46.8	/
	2018-05-08	1899-12-31 16:48:00	002	29.097407°	117.779900°	44	/
	2018-05-08	1899-12-31 17:15:00	002	29.097588°	117.779811°	45.4	/
	2018-05-08	1899-12-31 17:30:00	002	29.097715°	117.780091°	43.6	295°
	2018-05-08	1899-12-31 17:51:00	002	29.098245°	117.780163°	51.7	/
	2018-05-08	1899-12-31 17:54:00	002	29.098366°	117.779745°	50	/
	2018-05-08	1899-12-31 07:31:00	002	29.098063°	117.776105°	56.7	/
	2018-05-08	1899-12-31 07:33:00	002	29.097600°	117.775487°	51.4	/
	2018-05-08	1899-12-31 07:59:00	002	29°05′52.59″	117°46′33.69″	50.3	/
	2018-05-08	1899-12-31 08:02:00	002	29°05′54.20″	117°46′36.77″	52.3	/
	2018-05-08	1899-12-31 08:28:00	002	29°05′52.92″	117°46′36.13″	41.5	/
	2018-05-08	1899-12-31 08:30:00	002	29°05′52.36″	117°46′36.20″	46	/
	2018-05-08	1899-12-31 08:58:00	002	29.098063°	117.776105°	56.7	/
	2018-05-08	1899-12-31 09:01:00	002	29.097600°	117.775487°	51.4	/
	2018-05-08	1899-12-31 09:30:00	002	29°05′52.59″	117°46′33.69″	50.3	/
	2018-05-08	1899-12-31 09:33:00	002	29°05′54.20″	117°46′36.77″	52.3	/
	2018-05-08	1899-12-31 09:59:00	002	29°05′52.59″	117°46′33.69″	50.3	/
	2018-05-08	1899-12-31 10:02:00	002	29°05′54.20″	117°46′36.77″	52.3	/
	2018-05-08	1899-12-31 10:26:00	002	29°05′56.99″	117°46′32.65″	42.3	/
	2018-05-08	1899-12-31 10:31:00	002	29°05′55.60	117°46′31.52″	55.3	/
	2018-05-08	1899-12-31 11:03:00	002	29°05′52.92″	117°46′36.13″	41.5	/
	2018-05-08	1899-12-31 11:07:00	002	29°05′52.36″	117°46′36.20″	46	/
	2018-05-08	1899-12-31 11:31:00	002	29.098063°	117.776105°	56.7	269°
	2018-05-08	1899-12-31 11:34:00	002	29°05′54.20″	117°46′36.77″	52.3	348°
	2018-05-08	1899-12-31 11:58:00	002	29°05′52.59″	117°46′33.69″	50.3	/
	2018-05-08	1899-12-31 12:02:00	002	29°05′54.20″	117°46′36.77″	52.3	/
	2018-05-08	1899-12-31 14:57:00	002	29.098063°	117.776105°	56.7	/
	2018-05-08	1899-12-31 14:59:00	002	29.097600°	117.775487°	51.4	/
	2018-05-08	1899-12-31 15:31:00	002	29°05′52.92″	117°46′36.13″	41.5	218°
	2018-05-08	1899-12-31 15:35:00	002	29°05′52.36″	117°46′36.20″	46	/
	2018-05-08	1899-12-31 16:36:00	002	29.098063°	117.776105°	56.7	/
	2018-05-08	1899-12-31 16:39:00	002	29.097600°	117.775487°	51.4	/
	2018-05-08	1899-12-31 17:01:00	002	29.098063°	117.776105°	56.7	/
	2018-05-08	1899-12-31 17:03:00	002	29.097600°	117.775487°	51.4	/
	2018-05-08	1899-12-31 17:36:00	002	29.098063°	117.776105°	56.7	/
	2018-05-08	1899-12-31 17:39:00	002	29.097600°	117.775487°	51.4	/
	2018-05-08	1899-12-31 17:58:00	002	29°05′52.92″	117°46′36.13″	41.5	/
	2018-05-08	1899-12-31 18:02:00	002	29°05′52.36″	117°46′36.20″	46	/
	2018-05-09	1899-12-31 08:29:00	002	29.098063°	117.776105°	56.7	116°
	2018-05-09	1899-12-31 08:31:00	002	29.097600°	117.775487°	51.4	82°
	2018-05-09	1899-12-31 08:58:00	002	29°05′52.59″	117°46′33.69″	50.3	/
	2018-05-09	1899-12-31 09:01:00	002	29°05′54.20″	117°46′36.77″	52.3	/
	2018-05-09	1899-12-31 09:31:00	002	29°05′52.59″	117°46′33.69″	50.3	106°
	2018-05-09	1899-12-31 09:34:00	002	29°05′54.20″	117°46′36.77″	52.3	/
	2018-05-09	1899-12-31 10:01:00	002	29.098063°	117.776105°	56.7	/
	2018-05-09	1899-12-31 10:03:00	002	29.097600°	117.775487°	51.4	/
	2018-05-09	1899-12-31 10:59:00	002	29°05′52.59″	117°46′33.69″	50.3	/
	2018-05-09	1899-12-31 11:02:00	002	29°05′54.20″	117°46′36.77″	52.3	/
	2018-05-09	1899-12-31 11:31:00	002	29.098063°	117.776105°	56.7	272°
	2018-05-09	1899-12-31 11:34:00	002	29.097600°	117.775487°	51.4	109°
	2018-05-09	1899-12-31 14:38:00	002	29.098063°	117.776105°	56.7	/
	2018-05-09	1899-12-31 15:01:00	002	29.097600°	117.775487°	51.4	/
	2018-05-09	1899-12-31 15:31:00	002	29°05′52.59″	117°46′33.69″	50.3	/
	2018-05-09	1899-12-31 15:33:00	002	29°05′54.20″	117°46′36.77″	52.3	/
	2018-05-09	1899-12-31 15:59:00	002	29.098063°	117.776105°	56.7	/
	2018-05-09	1899-12-31 16:03:00	002	29.097600°	117.775487°	51.4	/
	2018-05-09	1899-12-31 07:18:00	002	29.097957°	117.780921°	54.2	/
	2018-05-09	1899-12-31 07:21:00	002	29.097884°	117.780776°	53.9	/
	2018-05-09	1899-12-31 07:56:00	002	29.097481°	117.779240°	18.2	/
	2018-05-09	1899-12-31 08:01:00	002	29.097458°	117.779427°	12	/
	2018-05-09	1899-12-31 08:31:00	002	29.098181°	117.780233°	52.8	/
	2018-05-09	1899-12-31 08:35:00	002	29.098233°	117.780087°	41	/
	2018-05-09	1899-12-31 09:01:00	002	29.097503°	117.780248°	47.9	/
	2018-05-09	1899-12-31 09:07:00	002	29.097503°	117.780051°	47.9	/
	2018-05-09	1899-12-31 09:32:00	002	29.097583°	117.780063°	37	/
	2018-05-09	1899-12-31 09:37:00	002	29.097400°	117.781237°	43.6	/
	2018-05-09	1899-12-31 10:00:00	002	29.097524°	117.779556°	25	/
	2018-05-09	1899-12-31 10:06:00	002	29.097351°	117.779186°	27.7	/
	2018-05-09	1899-12-31 10:39:00	002	29.097863°	117.779216°	54.3	/
	2018-05-09	1899-12-31 10:52:00	002	29.097893°	117.778879°	51.1	/
	2018-05-09	1899-12-31 11:32:00	002	29.098034°	117.780663°	56.4	/
	2018-05-09	1899-12-31 11:40:00	002	29.097745°	117.780708°	56.4	/
	2018-05-09	1899-12-31 15:00:00	002	29.097884°	117.780776°	53.9	/
	2018-05-09	1899-12-31 15:23:00	002	29.097580°	117.780126°	90.4	/
	2018-05-09	1899-12-31 15:39:00	002	29.097470°	117.779957°	77.5	/
	2018-05-09	1899-12-31 15:46:00	002	29.097371°	117.779798°	75.4	/
	2018-05-09	1899-12-31 16:11:00	002	29.097359°	117.779612°	68.2	/
	2018-05-09	1899-12-31 16:44:00	002	29.097713°	117.780234°	45.8	/
	2018-05-09	1899-12-31 17:05:00	002	29.098212°	117.780228°	51.6	/
	2018-05-09	1899-12-31 17:10:00	002	29.098024°	117.779988°	48.8	/
	2018-05-09	1899-12-31 17:44:00	002	29.096693°	117.779109°	49.2	/
	2018-05-09	1899-12-31 17:49:00	002	29.096744°	117.778824°	46.4	/
	2018-05-10	1899-12-31 15:13:00	002	29.098063°	117.776105°	56.7	/
	2018-05-10	1899-12-31 15:15:00	002	29.097600°	117.775487°	51.4	/
	2018-05-10	1899-12-31 15:28:00	002	29°05′52.59″	117°46′33.69″	50.3	/
	2018-05-10	1899-12-31 15:32:00	002	29°05′54.20″	117°46′36.77″	52.3	/
	2018-05-10	1899-12-31 15:59:00	002	29.098063°	117.776105°	56.7	/
	2018-05-10	1899-12-31 16:02:00	002	29.097600°	117.775487°	51.4	/
	2018-05-10	1899-12-31 16:32:00	002	29°05′52.59″	117°46′33.69″	50.3	/
	2018-05-10	1899-12-31 16:34:00	002	29°05′54.20″	117°46′36.77″	52.3	/
	2018-05-10	1899-12-31 17:02:00	002	29.098063°	117.776105°	56.7	/
	2018-05-10	1899-12-31 17:05:00	002	29.097600°	117.775487°	51.4	/
	2018-05-10	1899-12-31 17:31:00	002	29°05′52.59″	117°46′33.69″	50.3	/
	2018-05-10	1899-12-31 17:34:00	002	29°05′54.20″	117°46′36.77″	52.3	/
	2018-05-10	1899-12-31 07:22:00	002	29.098034°	117.780663°	56.4	259°
	2018-05-10	1899-12-31 07:26:00	002	29.097863°	117.780731°	46.3	263°
	2018-05-10	1899-12-31 07:52:00	002	29.097316°	117.780570°	47.2	/
	2018-05-10	1899-12-31 07:55:00	002	29.097243°	117.780637°	43.8	/
	2018-05-10	1899-12-31 08:23:00	002	29.097575°	117.780227°	53.1	/
	2018-05-10	1899-12-31 08:27:00	002	29.097590°	117.780184°	51.2	/
	2018-05-10	1899-12-31 08:52:00	002	29.098199°	117.780334°	52	193°
	2018-05-10	1899-12-31 08:58:00	002	29.098332°	117.779633°	51	104°
	2018-05-10	1899-12-31 09:22:00	002	29.097656°	117.77946°	46.4	126°
	2018-05-10	1899-12-31 09:27:00	002	29.097873°	117.779298°	34.6	97°
	2018-05-10	1899-12-31 09:57:00	002	29.097287°	117.780161°	55.8	/
	2018-05-10	1899-12-31 09:59:00	002	29.097406°	117.779863°	37.1	/
	2018-05-10	1899-12-31 10:25:00	002	29.097639°	117.779919°	38.9	344°
	2018-05-10	1899-12-31 10:30:00	002	29.097307°	117.779008°	55	/
	2018-05-10	1899-12-31 11:00:00	002	29.097586°	117.780208°	45.4	103°
	2018-05-10	1899-12-31 11:06:00	002	29.098267°	117.780301°	33.4	/
	2018-05-10	1899-12-31 11:44:00	002	29.098277°	117.779862°	32.4	/
	2018-05-10	1899-12-31 11:50:00	002	29.097389°	117.7805°	44.3	274°
	2018-05-10	1899-12-31 15:11:00	002	29.097873°	117.780896°	22	/
	2018-05-10	1899-12-31 15:19:00	002	29.098125°	117.780271°	24	/
	2018-05-10	1899-12-31 16:00:00	002	29.097506°	117.780117°	29.6	/
	2018-05-10	1899-12-31 16:12:00	002	29.09723°	117.779958°	41.4	329°
	2018-05-10	1899-12-31 16:34:00	002	29.098221°	117.779627°	40.3	349°
	2018-05-10	1899-12-31 16:37:00	002	29.097774°	117.779312°	44.6	356°
	2018-05-10	1899-12-31 17:05:00	002	29.097642°	117.780264°	46.2	279°
	2018-05-10	1899-12-31 17:14:00	002	29.097643°	117.780232°	39.3	351°
	2018-05-10	1899-12-31 17:24:00	002	29.097523°	117.778739°	41.7	334°
	2018-05-11	1899-12-31 07:28:00	002	29.098063°	117.776105°	56.7	38°
	2018-05-11	1899-12-31 07:31:00	002	29.097600°	117.775487°	51.4	42°
	2018-05-11	1899-12-31 07:59:00	002	29°05′52.59″	117°46′33.69″	50.3	125°
	2018-05-11	1899-12-31 08:03:00	002	29°05′54.20″	117°46′36.77″	52.3	/
	2018-05-11	1899-12-31 08:29:00	002	29°05′52.59″	117°46′33.69″	50.3	/
	2018-05-11	1899-12-31 08:32:00	002	29°05′54.20″	117°46′36.77″	52.3	/
	2018-05-11	1899-12-31 08:58:00	002	29.098063°	117.776105°	56.7	/
	2018-05-11	1899-12-31 09:03:00	002	29.097600°	117.775487°	51.4	/
	2018-05-11	1899-12-31 09:30:00	002	29°05′52.59″	117°46′33.69″	50.3	107°
	2018-05-11	1899-12-31 09:34:00	002	29°05′54.20″	117°46′36.77″	52.3	174°
	2018-05-11	1899-12-31 10:03:00	002	29.098063°	117.776105°	56.7	/
	2018-05-11	1899-12-31 10:05:00	002	29.097600°	117.775487°	51.4	/
	2018-05-11	1899-12-31 10:28:00	002	29°05′52.59″	117°46′33.69″	50.3	/
	2018-05-11	1899-12-31 10:37:00	002	29°05′54.20″	117°46′36.77″	52.3	/
	2018-05-11	1899-12-31 11:01:00	002	29.098063°	117.776105°	56.7	/
	2018-05-11	1899-12-31 11:05:00	002	29.097600°	117.775487°	51.4	/
	2018-05-11	1899-12-31 11:29:00	002	29°05′52.59″	117°46′33.69″	50.3	/
	2018-05-11	1899-12-31 11:32:00	002	29°05′54.20″	117°46′36.77″	52.3	/
	2018-05-11	1899-12-31 15:01:00	002	29.098063°	117.776105°	56.7	/
	2018-05-11	1899-12-31 15:05:00	002	29.097600°	117.775487°	51.4	/
	2018-05-11	1899-12-31 15:31:00	002	29°05′52.59″	117°46′33.69″	50.3	/
	2018-05-11	1899-12-31 15:34:00	002	29°05′54.20″	117°46′36.77″	52.3	/
	2018-05-11	1899-12-31 15:58:00	002	29°05′52.92″	117°46′36.13″	41.5	/
	2018-05-11	1899-12-31 16:02:00	002	29°05′52.36″	117°46′36.20″	46	/
	2018-05-11	1899-12-31 16:28:00	002	29°05′52.92″	117°46′36.13″	41.5	/
	2018-05-11	1899-12-31 16:31:00	002	29°05′52.36″	117°46′36.20″	46	/
	2018-05-11	1899-12-31 16:58:00	002	29°05′52.59″	117°46′33.69″	50.3	/
	2018-05-11	1899-12-31 17:03:00	002	29°05′54.20″	117°46′36.77″	52.3	/
	2018-05-11	1899-12-31 17:28:00	002	29°05′52.59″	117°46′33.69″	50.3	/
	2018-05-11	1899-12-31 17:30:00	002	29°05′54.20″	117°46′36.77″	52.3	/
	2018-05-11	1899-12-31 07:39:00	002	29.097401°	117.781234°	46.4	/
	2018-05-11	1899-12-31 07:44:00	002	29.097353°	117.781089°	36.5	/
	2018-05-11	1899-12-31 08:10:00	002	29.097669°	117.779975°	56.4	/
	2018-05-11	1899-12-31 08:17:00	002	29.097594°	117.779836°	42.1	/
	2018-05-11	1899-12-31 08:42:00	002	29.097925°	117.779488°	52.2	/
	2018-05-11	1899-12-31 08:48:00	002	29.097897°	117.779444°	38.9	/
	2018-05-11	1899-12-31 09:15:00	002	29.097269°	117.780715°	5.7	/
	2018-05-11	1899-12-31 09:21:00	002	29.097171°	117.780119°	5.5	/
	2018-05-11	1899-12-31 09:45:00	002	29.097255°	117.779525°	12.3	/
	2018-05-11	1899-12-31 09:54:00	002	29.09733°	117.779438°	14.5	/
	2018-05-11	1899-12-31 10:24:00	002	29.097328°	117.779546°	21	/
	2018-05-11	1899-12-31 10:38:00	002	29.098219°	117.780497°	41.7	/
	2018-05-11	1899-12-31 11:00:00	002	29.097824°	117.780814°	51.1	/
	2018-05-11	1899-12-31 11:06:00	002	29.097604°	117.780106°	43.7	/
	2018-05-11	1899-12-31 11:41:00	002	29.098271°	117.780043°	53.8	/
	2018-05-11	1899-12-31 11:43:00	002	29.098150°	117.779616°	52.3	/
	2018-05-11	1899-12-31 15:15:00	002	29.098132°	117.780975°	49.8	/
	2018-05-11	1899-12-31 15:19:00	002	29.098001°	117.780991°	37.8	/
	2018-05-11	1899-12-31 15:49:00	002	29.097896°	117.780779°	6.1	/
	2018-05-11	1899-12-31 15:56:00	002	29.098262°	117.779641°	44.5	/
	2018-05-11	1899-12-31 16:18:00	002	29.097999°	117.781024°	47.1	/
	2018-05-11	1899-12-31 16:27:00	002	29.097349°	117.719614°	5.3	/
	2018-05-11	1899-12-31 16:47:00	002	29.097231°	117.779539°	18.2	/
	2018-05-11	1899-12-31 16:51:00	002	29.097331°	117.779662°	45.1	/
	2018-05-11	1899-12-31 17:16:00	002	29.097484°	117.779674°	37.4	/
	2018-05-11	1899-12-31 17:24:00	002	29.097950°	117.780933°	65.3	/
	2018-05-13	1899-12-31 08:30:00	002	29.055259°	117.463369°	50.3	/
	2018-05-13	1899-12-31 08:40:00	002	29.05542°	117.463677°	52.3	/
	2018-05-13	1899-12-31 09:00:00	002	29.098063°	117.776105°	56.7	/
	2018-05-13	1899-12-31 09:06:00	002	29.097600°	117.775487°	51.4	/
	2018-05-13	1899-12-31 09:30:00	002	29.055292°	117.463613°	41.5	/
	2018-05-13	1899-12-31 09:40:00	002	29.055236°	117.46362°	46	/
	2018-05-13	1899-12-31 10:03:00	002	29.055699°	117.463265°	42.3	/
	2018-05-13	1899-12-31 10:09:00	002	29.05556°	117.463152°	55.3	/
	2018-05-13	1899-12-31 10:31:00	002	29.05542°	117.463677°	52.3	/
	2018-05-13	1899-12-31 10:37:00	002	29.055259°	117.463369°	50.3	/
	2018-05-13	1899-12-31 11:03:00	002	29.097600°	117.775487°	51.4	/
	2018-05-13	1899-12-31 11:06:00	002	29.098063°	117.776105°	56.7	/
	2018-05-14	1899-12-31 07:34:00	002	29.098004°	117.780995°	50.2	/
	2018-05-14	1899-12-31 07:40:00	002	29.097912°	117.780927°	47.9	/
	2018-05-14	1899-12-31 08:15:00	002	29.097542°	117.780017°	10.6	/
	2018-05-14	1899-12-31 08:25:00	002	29.097281°	117.779994°	42.1	/
	2018-05-14	1899-12-31 08:44:00	002	29.097452°	117.779628°	45.4	/
	2018-05-14	1899-12-31 08:49:00	002	29.097410°	117.779557°	20	/
	2018-05-14	1899-12-31 09:14:00	002	29.097566°	117.779972°	9.5	/
	2018-05-14	1899-12-31 09:20:00	002	29.097407°	117.781242°	41.9	/
	2018-05-14	1899-12-31 09:55:00	002	29.098110°	117.780905°	44.6	/
	2018-05-14	1899-12-31 09:57:00	002	29.098141°	117.779757°	48.4	/
	2018-05-14	1899-12-31 10:29:00	002	29.097945°	117.779530°	48.9	/
	2018-05-14	1899-12-31 10:33:00	002	29.097932°	117.779256°	38.5	/
	2018-05-14	1899-12-31 11:12:00	002	29.097226°	117.719465°	48.2	/
	2018-05-14	1899-12-31 11:18:00	002	29.097260°	117.779617°	38.1	/
	2018-05-14	1899-12-31 11:40:00	002	29.097420°	117.779984°	29	/
	2018-05-14	1899-12-31 11:44:00	002	29.097440°	117.780158°	19.3	/
	2018-05-14	1899-12-31 15:31:00	002	29.097440°	117.780158°	19.3	/
	2018-05-14	1899-12-31 15:40:00	002	29.098042°	117.780258°	47.9	/
	2018-05-14	1899-12-31 16:00:00	002	29.097243°	117.780183°	45.7	/
	2018-05-14	1899-12-31 16:06:00	002	29.097385°	117.779038°	44.8	/
	2018-05-14	1899-12-31 16:31:00	002	29.097397°	117.779551°	47.9	/
	2018-05-14	1899-12-31 16:41:00	002	29.097472°	117.779649°	36.5	/
	2018-05-14	1899-12-31 17:14:00	002	29.097959°	117.779461°	54	/
	2018-05-14	1899-12-31 17:20:00	002	29.097944°	117.779188°	60.2	/
	2018-05-15	1899-12-31 07:53:00	002	29.098037°	117.780923°	52.4	/
	2018-05-15	1899-12-31 07:56:00	002	29.097941°	117.780841°	57.6	/
	2018-05-15	1899-12-31 08:37:00	002	29.097941°	117.781159°	35.1	/
	2018-05-15	1899-12-31 08:39:00	002	29.097782°	117.781097°	21.1	/
	2018-05-15	1899-12-31 09:03:00	002	29.097441°	117.780399°	44.1	/
	2018-05-15	1899-12-31 09:08:00	002	29.098438°	117.780270°	41.6	/
	2018-05-15	1899-12-31 09:33:00	002	29.097422°	117.778975°	41.3	/
	2018-05-15	1899-12-31 09:41:00	002	29.097337°	117.779321°	40.2	/
	2018-05-15	1899-12-31 10:07:00	002	29.097331°	117.780019°	45	/
	2018-05-15	1899-12-31 10:19:00	002	29.097584°	117.780000°	50.4	/
	2018-05-15	1899-12-31 10:39:00	002	29.098170°	117.780457°	50.1	/
	2018-05-15	1899-12-31 10:49:00	002	29.098259°	117.780132°	51.3	/
	2018-05-15	1899-12-31 11:40:00	002	29.097977°	117.779521°	45.9	/
	2018-05-15	1899-12-31 11:45:00	002	29.097921°	117.779331°	50.8	/
	2018-05-15	1899-12-31 12:10:00	002	29.098128°	117.781017°	47.9	/
	2018-05-15	1899-12-31 12:16:00	002	29.098054°	117.780970°	40.9	/
	2018-05-16	1899-12-31 07:30:00	002	29.097759°	117.780777°	54.1	/
	2018-05-16	1899-12-31 07:34:00	002	29.098190°	117.780344°	53	/
	2018-05-16	1899-12-31 08:00:00	002	29.098043°	117.780863°	30.7	/
	2018-05-16	1899-12-31 08:04:00	002	29.097919°	117.780903°	27	/
	2018-05-16	1899-12-31 08:30:00	002	29.097298°	117.780027°	51.2	/
	2018-05-16	1899-12-31 08:34:00	002	29.097405°	117.779987°	50.1	/
	2018-05-16	1899-12-31 09:00:00	002	29.097436°	117.779961°	37.8	/
	2018-05-16	1899-12-31 09:04:00	002	29.097430°	117.779079°	33.5	/
	2018-05-16	1899-12-31 09:30:00	002	29.097285°	117.780048°	35.9	/
	2018-05-16	1899-12-31 09:34:00	002	29.097288°	117.779955°	31.2	/
	2018-05-16	1899-12-31 09:55:00	002	29.097464°	117.779588°	44.3	/
	2018-05-16	1899-12-31 10:00:00	002	29.097544°	117.779929°	32.6	/
	2018-05-16	1899-12-31 10:36:00	002	29.097970°	117.779452°	48.6	/
	2018-05-16	1899-12-31 10:40:00	002	29.097933°	117.779371°	42	/
	2018-05-16	1899-12-31 11:00:00	002	29.098154°	117.780476°	46.9	/
	2018-05-16	1899-12-31 11:05:00	002	29.098192°	117.780381°	46.2	/
	2018-05-16	1899-12-31 11:29:00	002	29.098042°	117.780928°	42.7	/
	2018-05-16	1899-12-31 11:32:00	002	29.097988°	117.780816°	35.8	/
	2018-05-16	1899-12-31 08:37:00	002	29.097898°	117.780985°	58.3	335°
	2018-05-16	1899-12-31 08:41:00	002	29.097824°	117.780786°	55.6	338°
	2018-05-16	1899-12-31 09:03:00	002	29.098131°	117.780848°	55.5	317°
	2018-05-16	1899-12-31 09:12:00	002	29.098235°	117.781010°	57.3	311°
	2018-05-16	1899-12-31 09:27:00	002	29.098414°	117.779542°	49.6	75°
	2018-05-16	1899-12-31 09:34:00	002	29.098502°	117.779757°	48.6	101°
	2018-05-16	1899-12-31 09:47:00	002	29.098055°	117.776205°	51.2	89°
	2018-05-16	1899-12-31 09:51:00	002	29.097873°	117.776038°	50.9	82°
	2018-05-16	1899-12-31 10:45:00	002	29.098055°	117.776205°	51.2	91°
	2018-05-16	1899-12-31 10:47:00	002	29.097873°	117.776038°	50.9	80°
	2018-05-16	1899-12-31 10:56:00	002	29.098824°	117.778800°	47.3	111°
	2018-05-16	1899-12-31 10:59:00	002	29.098995°	117.778895°	46.2	119°
	2018-05-16	1899-12-31 11:30:00	002	29.098235°	117.781010°	57.3	250°
	2018-05-16	1899-12-31 11:34:00	002	29.098131°	117.780848°	55.5	248°
	2018-05-16	1899-12-31 15:35:00	002	29.097898°	117.780985°	58.3	/
	2018-05-16	1899-12-31 15:38:00	002	29.097824°	117.780786°	55.6	/
	2018-05-16	1899-12-31 15:44:00	002	29.097294°	117.80188°	48.9	/
	2018-05-16	1899-12-31 15:48:00	002	29.097492°	117.779821°	16	/
	2018-05-16	1899-12-31 16:11:00	002	29.097492°	117.779821°	16	/
	2018-05-16	1899-12-31 16:13:00	002	29.097294°	117.80188°	48.9	/
	2018-05-16	1899-12-31 16:34:00	002	29.097576°	117.779842°	22.1	/
	2018-05-16	1899-12-31 16:40:00	002	29.097333°	117.779072°	45	/
	2018-05-16	1899-12-31 17:01:00	002	29.097294°	117.80188°	48.9	/
	2018-05-16	1899-12-31 17:03:00	002	29.097492°	117.779821°	16	/
	2018-05-16	1899-12-31 17:25:00	002	29.097898°	117.780985°	58.3	/
	2018-05-16	1899-12-31 17:27:00	002	29.097824°	117.780786°	55.6	/
	2018-05-18	1899-12-31 08:32:00	002	29.097492°	117.779821°	16	/
	2018-05-18	1899-12-31 08:39:00	002	29.097294°	117.80188°	48.9	/
	2018-05-18	1899-12-31 08:51:00	002	29.097341°	117.779162°	50.9	/
	2018-05-18	1899-12-31 08:56:00	002	29.097317°	117.778885°	43.3	/
	2018-05-18	1899-12-31 09:31:00	002	29.097935°	117.781045°	48.6	/
	2018-05-18	1899-12-31 09:34:00	002	29.097869°	117.780727°	47.2	/
	2018-05-19	1899-12-31 10:00:00	002	29.097935°	117.781045°	48.6	/
	2018-05-19	1899-12-31 10:07:00	002	29.097869°	117.780727°	47.2	/
	2018-05-19	1899-12-31 10:23:00	002	29.097294°	117.80188°	48.9	/
	2018-05-19	1899-12-31 10:28:00	002	29.097492°	117.779821°	16	/
	2018-05-23	1899-12-31 15:50:00	002	29.097935°	117.781045°	48.6	/
	2018-05-23	1899-12-31 15:55:00	002	29.097869°	117.780727°	47.2	/
	2018-05-23	1899-12-31 16:08:00	002	29.097294°	117.80188°	48.9	/
	2018-05-23	1899-12-31 16:13:00	002	29.097492°	117.779821°	16	/
	2018-05-23	1899-12-31 16:48:00	002	29.097522°	117.778643°	53.2	/
	2018-05-23	1899-12-31 16:55:00	002	29.097440°	117.778789°	55.5	/
	2018-05-23	1899-12-31 16:58:00	002	29.097576°	117.779842°	22.1	/
	2018-05-23	1899-12-31 17:02:00	002	29.097294°	117.80188°	48.9	/
	2018-05-24	1899-12-31 15:44:00	002	29.097312°	117.780841°	50.7	/
	2018-05-24	1899-12-31 15:50:00	002	29.097294°	117.80188°	48.9	/
	2018-05-24	1899-12-31 16:08:00	002	29.097492°	117.779821°	16	/
	2018-05-24	1899-12-31 16:12:00	002	29.097576°	117.779842°	22.1	/
	2018-05-24	1899-12-31 16:46:00	002	29.097522°	117.778643°	53.2	/
	2018-05-24	1899-12-31 16:50:00	002	29.097440°	117.778789°	55.5	/
	2018-05-24	1899-12-31 16:53:00	002	29.097576°	117.779842°	22.1	/
	2018-05-24	1899-12-31 16:57:00	002	29.097294°	117.80188°	48.9	/
	2018-05-24	1899-12-31 17:35:00	002	29.097935°	117.781045°	48.6	/
	2018-05-24	1899-12-31 17:37:00	002	29.097869°	117.780727°	47.2	/
	2018-06-10	1899-12-31 09:34:00	002	29°5′51.26″	117°46′53.91″	52	/
	2018-06-10	1899-12-31 09:43:00	002	29°5′51.52″	117°46′53.25″	54	/
	2018-06-10	1899-12-31 10:03:00	002	29.097935°	117.781045°	48.6	/
	2018-06-10	1899-12-31 10:05:00	002	29.097869°	117.780727°	47.2	/

## Sheet: 20183 original data
				receive signal site coordinate
	date	time	No.	N	E	elevation/m	angle of signal direction
	2018-05-03	1899-12-31 08:01:00	003	29°5′52.79″	117°46′1.51″	60.6	/
	2018-05-03	1899-12-31 08:15:00	003	29.097553°	117.781114°	22	/
	2018-05-03	1899-12-31 08:39:00	003	29.092296°	117.779519°	46.1	281°
	2018-05-03	1899-12-31 08:58:00	003	29.097259°	117.779156°	45.2	281°
	2018-05-03	1899-12-31 09:22:00	003	29.05′52.79″	117°46′1.51″	60.6	/
	2018-05-03	1899-12-31 09:24:00	003	29.097896°	117.780953°	53.5	273°
	2018-05-03	1899-12-31 09:34:00	003	29.098033°	117.726144°	48.7	33°
	2018-05-03	1899-12-31 09:38:00	003	29.07773°	117.775868°	32.7	351°
	2018-05-03	1899-12-31 10:04:00	003	29.0980063°	117.776105°	56.7	232°
	2018-05-03	1899-12-31 10:11:00	003	29.097600°	117.775487°	51.4	17°
	2018-05-03	1899-12-31 10:43:00	003	29.098063°	117.776105°	56.7	219°
	2018-05-03	1899-12-31 10:49:00	003	29.097600°	117.775487°	51.4	15°
	2018-05-03	1899-12-31 11:30:00	003	29.098063°	117.776105°	56.7	293°
	2018-05-03	1899-12-31 11:33:00	003	29.097600°	117.775487°	51.4	14°
	2018-05-03	1899-12-31 11:43:00	003	29°5′52.79″	117°46′1.51″	60.6	/
	2018-05-03	1899-12-31 11:44:00	003				/
	2018-05-03	1899-12-31 11:51:00	003	29.092614°	117.781267°	47.3	/
	2018-05-03	1899-12-31 11:54:00	003	29.097838°	117.782193°	46.9	/
	2018-05-03	1899-12-31 14:54:00	003	29°5′52.79″	117°46′1.51″	60.6	/
	2018-05-03	1899-12-31 14:55:00	003				239°
	2018-05-03	1899-12-31 15:06:00	003	29.098063°	117.776105°	56.7	101°
	2018-05-03	1899-12-31 15:09:00	003	29.097600°	117.775487°	51.4	67°
	2018-05-03	1899-12-31 15:30:00	003	29.098063°	117.776105°	56.7	352°
	2018-05-03	1899-12-31 15:32:00	003	29.097600°	117.775487°	51.4	32°
	2018-05-03	1899-12-31 15:57:00	003	29.098063°	117.776105°	56.7	2°
	2018-05-03	1899-12-31 15:59:00	003	29.097600°	117.775487°	51.4	11°
	2018-05-03	1899-12-31 16:30:00	003	29.098063°	117.776105°	56.7	27°
	2018-05-03	1899-12-31 16:32:00	003	29.097600°	117.775487°	51.4	66°
	2018-05-03	1899-12-31 16:58:00	003	29.098063°	117.776105°	56.7	86°
	2018-05-03	1899-12-31 16:59:00	003	29.097600°	117.775487°	51.4	55°
	2018-05-03	1899-12-31 17:29:00	003	29.098063°	117.776105°	56.7	10°
	2018-05-03	1899-12-31 17:31:00	003	29.097600°	117.775487°	51.4	34°
	2018-05-03	1899-12-31 17:59:00	003	29.098063°	117.776105°	56.7	342°
	2018-05-03	1899-12-31 18:01:00	003	29.097600°	117.775487°	51.4	52°
	2018-05-03	1899-12-31 07:59:00	003				/
	2018-05-03	1899-12-31 08:25:00	003	29.097168°	117.779869°	49.6	287°
	2018-05-03	1899-12-31 08:33:00	003	29.097788°	117.779927°	47.9	259°
	2018-05-03	1899-12-31 14:57:00	003	29°5′51.25″	117°46′51.03″	53	278°
	2018-05-03	1899-12-31 15:22:00	003	29°5′50.65	117°46′53.67″	53	/
	2018-05-03	1899-12-31 15:28:00	003	29.097324°	117.781033°	59.7	/
	2018-05-03	1899-12-31 15:33:00	003	29.096872°	117.780914°	53	325°
	2018-05-03	1899-12-31 15:53:00	003	29.097294°	117.80188°	48.9	294°
	2018-05-03	1899-12-31 15:58:00	003	29.097492°	117.779821°	16	246°
	2018-05-03	1899-12-31 16:26:00	003	29.097576°	117.779842°	22	321°
	2018-05-03	1899-12-31 16:31:00	003	29.097294°	117.80188°	48.9	312°
	2018-05-03	1899-12-31 16:57:00	003	29.097294°	117.80188°	48.9	315°
	2018-05-03	1899-12-31 17:02:00	003	29.096872°	117.780914°	53	313°
	2018-05-03	1899-12-31 17:27:00	003	29.097856°	117.78094°	43	290°
	2018-05-03	1899-12-31 17:32:00	003	29.097324°	117.781033°	59.7	263°
	2018-05-03	1899-12-31 17:54:00	003	29.097576°	117.779842°	22.1	320°
	2018-05-03	1899-12-31 17:58:00	003	29.097294°	117.80188°	48.9	295°
	2018-05-04	1899-12-31 10:26:00	003	29.097898°	117.780985°	58.3	280°
	2018-05-04	1899-12-31 10:30:00	003	29.097824°	117.780786°	55.6	285°
	2018-05-04	1899-12-31 10:56:00	003	29.097492°	117.779821°	16	/
	2018-05-04	1899-12-31 11:00:00	003	29.097576°	117.779842°	22.1	290°
	2018-05-04	1899-12-31 11:27:00	003	29.097576°	117.779842°	22.1	308°
	2018-05-04	1899-12-31 11:31:00	003	29.097294°	117.80188°	48.9	276°
	2018-05-04	1899-12-31 11:58:00	003	29.097294°	117.80188°	48.9	/
	2018-05-04	1899-12-31 12:01:00	003	29.097492°	117.779821°	16	/
	2018-05-04	1899-12-31 17:05:00	003	29.097898°	117.780985°	58.3	260°
	2018-05-04	1899-12-31 17:10:00	003	29.097824°	117.780786°	55.6	279°
	2018-05-04	1899-12-31 17:28:00	003	29.097492°	117.779821°	16	248°
	2018-05-04	1899-12-31 17:34:00	003	29.097294°	117.80188°	48.9	303°
	2018-05-04	1899-12-31 17:56:00	003	29.097576°	117.779842°	22.1	291°
	2018-05-04	1899-12-31 18:00:00	003	29.097294°	117.80188°	48.9	269°
	2018-05-04	1899-12-31 10:19:00	003	29.098063°	117.776105°	56.7	26°
	2018-05-04	1899-12-31 10:20:00	003	29.097600°	117.775487°	51.4	50°
	2018-05-04	1899-12-31 10:32:00	003	29.098063°	117.776105°	56.7	349°
	2018-05-04	1899-12-31 10:34:00	003	29.097600°	117.775487°	51.4	68°
	2018-05-04	1899-12-31 11:01:00	003	29.098063°	117.776105°	56.7	38°
	2018-05-04	1899-12-31 11:03:00	003	29.097600°	117.775487°	51.4	22°
	2018-05-04	1899-12-31 11:29:00	003	29.098063°	117.776105°	56.7	146°
	2018-05-04	1899-12-31 11:32:00	003	29.097600°	117.775487°	51.4	98°
	2018-05-04	1899-12-31 11:59:00	003	29.098063°	117.776105°	56.7	83°
	2018-05-04	1899-12-31 12:02:00	003	29.097600°	117.775487°	51.4	58°
	2018-05-04	1899-12-31 17:01:00	003	29.098063°	117.776105°	56.7	23°
	2018-05-04	1899-12-31 17:03:00	003	29.097600°	117.775487°	51.4	57°
	2018-05-04	1899-12-31 17:28:00	003	29.098063°	117.776105°	56.7	330°
	2018-05-04	1899-12-31 17:30:00	003	29.097600°	117.775487°	51.4	510°
	2018-05-04	1899-12-31 18:01:00	003	29.098063°	117.776105°	56.7	142°
	2018-05-04	1899-12-31 18:03:00	003	29.097600°	117.775487°	51.4	81°
	2018-05-05	1899-12-31 10:24:00	003	29.097898°	117.780985°	58.3	262°
	2018-05-05	1899-12-31 10:28:00	003	29.097824°	117.780786°	55.6	283°
	2018-05-05	1899-12-31 10:57:00	003	29.097492°	117.779821°	16	/
	2018-05-05	1899-12-31 11:00:00	003	29.097294°	117.80188°	48.9	/
	2018-05-05	1899-12-31 11:18:00	003	29°5′50.69″	117°46′43.83″	52	299°
	2018-05-05	1899-12-31 11:23:00	003	29.097460°	117.778678°	52	319°
	2018-05-05	1899-12-31 11:28:00	003	29.097576°	117.779842°	22.1	277°
	2018-05-05	1899-12-31 11:32:00	003	29.097294°	117.80188°	48.9	275°
	2018-05-05	1899-12-31 11:55:00	003	29.097898°	117.780985°	58.3	268°
	2018-05-05	1899-12-31 11:58:00	003	29.097824°	117.780786°	55.6	278°
	2018-05-05	1899-12-31 14:58:00	003	29.097898°	117.780985°	58.3	/
	2018-05-05	1899-12-31 15:00:00	003	29.097824°	117.780786°	55.6	/
	2018-05-05	1899-12-31 15:08:00	003	29.097294°	117.80188°	48.9	/
	2018-05-05	1899-12-31 15:10:00	003	29.097492°	117.779821°	16	/
	2018-05-05	1899-12-31 15:23:00	003	29°5′52.06″	117°46′46.47″	54	271°
	2018-05-05	1899-12-31 15:27:00	003	29.097492°	117.779821°	16	280°
	2018-05-05	1899-12-31 15:53:00	003	29.097576°	117.779842°	22.1	/
	2018-05-05	1899-12-31 15:57:00	003	29.097294°	117.80188°	48.9	/
	2018-05-05	1899-12-31 16:27:00	003	29.097576°	117.779842°	22.1	307°
	2018-05-05	1899-12-31 16:32:00	003	29.097294°	117.80188°	48.9	286°
	2018-05-05	1899-12-31 16:59:00	003	29.097294°	117.80188°	48.9	/
	2018-05-05	1899-12-31 17:02:00	003	29.097492°	117.779821°	16	/
	2018-05-05	1899-12-31 17:27:00	003	29.097492°	117.779821°	16	/
	2018-05-05	1899-12-31 17:30:00	003	29.097294°	117.80188°	48.9	/
	2018-05-05	1899-12-31 17:58:00	003	29.097576°	117.779842°	22.1	330°
	2018-05-05	1899-12-31 18:00:00	003	29.097294°	117.80188°	48.9	285°
	2018-05-05	1899-12-31 10:29:00	003	29.098063°	117.776105°	56.7	179°
	2018-05-05	1899-12-31 10:31:00	003	29.097600°	117.775487°	51.4	95°
	2018-05-05	1899-12-31 10:59:00	003	29.098063°	117.776105°	56.7	107°
	2018-05-05	1899-12-31 11:01:00	003	29.097600°	117.775487°	51.4	75°
	2018-05-05	1899-12-31 11:29:00	003	29.098063°	117.776105°	56.7	158°
	2018-05-05	1899-12-31 11:30:00	003	29.097600°	117.775487°	51.4	81°
	2018-05-05	1899-12-31 11:59:00	003	29.098063°	117.776105°	56.7	176°
	2018-05-05	1899-12-31 12:03:00	003	29.097600°	117.775487°	51.4	110°
	2018-05-05	1899-12-31 14:59:00	003	29.098063°	117.776105°	56.7	137°
	2018-05-05	1899-12-31 15:02:00	003	29.097600°	117.775487°	51.4	103°
	2018-05-05	1899-12-31 15:31:00	003	29.098063°	117.776105°	56.7	68°
	2018-05-05	1899-12-31 15:35:00	003	29.097600°	117.775487°	51.4	112°
	2018-05-05	1899-12-31 16:01:00	003	29.098063°	117.776105°	56.7	40°
	2018-05-05	1899-12-31 16:04:00	003	29.097600°	117.775487°	51.4	53°
	2018-05-05	1899-12-31 16:31:00	003	29.098063°	117.776105°	56.7	17°
	2018-05-05	1899-12-31 16:36:00	003	29.097600°	117.775487°	51.4	52°
	2018-05-05	1899-12-31 17:02:00	003	29.098063°	117.776105°	56.7	85°
	2018-05-05	1899-12-31 17:08:00	003	29.097600°	117.775487°	51.4	47°
	2018-05-05	1899-12-31 17:36:00	003	29.098063°	117.776105°	56.7	165°
	2018-05-05	1899-12-31 17:39:00	003	29.097600°	117.775487°	51.4	58°
	2018-05-05	1899-12-31 17:58:00	003	29.098063°	117.776105°	56.7	112°
	2018-05-05	1899-12-31 18:01:00	003	29.097600°	117.775487°	51.4	84°
	2018-05-06	1899-12-31 10:12:00	003	29.097649°	117.776013°	45	26°
	2018-05-06	1899-12-31 10:16:00	003	29.097649°	117.776013°	45	45°
	2018-05-06	1899-12-31 10:30:00	003	29.097824°	117.780786°	55.6	282°
	2018-05-06	1899-12-31 10:35:00	003	29.097898°	117.780985°	58.3	270°
	2018-05-06	1899-12-31 10:54:00	003	29.097492°	117.779821°	16	/
	2018-05-06	1899-12-31 10:58:00	003	29.097294°	117.80188°	48.9	/
	2018-05-06	1899-12-31 11:27:00	003	29.097576°	117.779842°	22.1	/
	2018-05-06	1899-12-31 11:30:00	003	29.097294°	117.80188°	48.9	/
	2018-05-06	1899-12-31 11:47:00	003	29.097649°	117.776013°	45	100°
	2018-05-06	1899-12-31 11:49:00	003	29.097649°	117.776013°	45	80°
	2018-05-08	1899-12-31 07:30:00	003	29.097864°	117.780775°	46.2	/
	2018-05-08	1899-12-31 07:38:00	003	29.097935°	117.780877°	49.9	/
	2018-05-08	1899-12-31 07:56:00	003	29.097388°	117.781200°	38.2	/
	2018-05-08	1899-12-31 08:03:00	003	29.097193°	117.780604°	46	/
	2018-05-08	1899-12-31 08:25:00	003	29.097491°	117.780274°	50.7	/
	2018-05-08	1899-12-31 08:34:00	003	29.097574°	117.780136°	46.4	7°
	2018-05-08	1899-12-31 08:55:00	003	29.097546°	117.780134°	48.5	248°
	2018-05-08	1899-12-31 09:02:00	003	29.097486°	117.780073°	44.5	/
	2018-05-08	1899-12-31 10:11:00	003	29.098545°	117.778826°	49.5	233°
	2018-05-08	1899-12-31 10:23:00	003	29.098335°	117.775660°	51	290°
	2018-05-08	1899-12-31 10:44:00	003	29.098206°	117.780170°	51	/
	2018-05-08	1899-12-31 10:57:00	003	29.098124°	117.780825°	48	/
	2018-05-08	1899-12-31 11:07:00	003	29.097258°	117.780279°	61.6	/
	2018-05-08	1899-12-31 11:12:00	003	29.097337°	117.780031°	56	/
	2018-05-08	1899-12-31 11:37:00	003	29.097723°	117.780275°	59	/
	2018-05-08	1899-12-31 11:44:00	003	29.097414°	117.780166°	47	/
	2018-05-08	1899-12-31 14:46:00	003	29.097864°	117.780775°	46.2	/
	2018-05-08	1899-12-31 14:50:00	003	29.097852°	117.780787°	61	/
	2018-05-08	1899-12-31 15:15:00	003	29.097719°	117.780885°	45	/
	2018-05-08	1899-12-31 15:21:00	003	29.097587°	117.780906°	42.5	/
	2018-05-08	1899-12-31 15:45:00	003	29.097667°	117.780298°	47.2	/
	2018-05-08	1899-12-31 15:55:00	003	29.097678°	117.780246°	46	/
	2018-05-08	1899-12-31 16:45:00	003	29.097275°	117.780117°	46.8	/
	2018-05-08	1899-12-31 16:48:00	003	29.097407°	117.779900°	44	/
	2018-05-08	1899-12-31 17:15:00	003	29.097588°	117.779811°	45.4	/
	2018-05-08	1899-12-31 17:30:00	003	29.097715°	117.780091°	43.6	/
	2018-05-08	1899-12-31 17:51:00	003	29.098245°	117.780163°	51.7	/
	2018-05-08	1899-12-31 17:54:00	003	29.098366°	117.779745°	50	/
	2018-05-08	1899-12-31 07:31:00	003	29.098063°	117.776105°	56.7	97°
	2018-05-08	1899-12-31 07:33:00	003	29.097600°	117.775487°	51.4	86°
	2018-05-08	1899-12-31 07:59:00	003	29°05′52.59″	117°46′33.69″	50.3	124°
	2018-05-08	1899-12-31 08:02:00	003	29°05′54.20″	117°46′36.77″	52.3	187°
	2018-05-08	1899-12-31 08:28:00	003	29°05′52.92″	117°46′36.13″	41.5	261°
	2018-05-08	1899-12-31 08:30:00	003	29°05′52.36″	117°46′36.20″	46	226°
	2018-05-08	1899-12-31 08:58:00	003	29.098063°	117.776105°	56.7	180°
	2018-05-08	1899-12-31 09:01:00	003	29.097600°	117.775487°	51.4	83°
	2018-05-08	1899-12-31 09:30:00	003	29°05′52.59″	117°46′33.69″	50.3	112°
	2018-05-08	1899-12-31 09:33:00	003	29°05′54.20″	117°46′36.77″	52.3	196°
	2018-05-08	1899-12-31 09:59:00	003	29°05′52.59″	117°46′33.69″	50.3	113°
	2018-05-08	1899-12-31 10:02:00	003	29°05′54.20″	117°46′36.77″	52.3	213°
	2018-05-08	1899-12-31 10:26:00	003	29°05′56.99″	117°46′32.65″	42.3	/
	2018-05-08	1899-12-31 10:31:00	003	29°05′55.60	117°46′31.52″	55.3	/
	2018-05-08	1899-12-31 11:03:00	003	29°05′52.92″	117°46′36.13″	41.5	140°
	2018-05-08	1899-12-31 11:07:00	003	29°05′52.36″	117°46′36.20″	46	243°
	2018-05-08	1899-12-31 11:31:00	003	29.098063°	117.776105°	56.7	178°
	2018-05-08	1899-12-31 11:34:00	003	29°05′54.20″	117°46′36.77″	52.3	96°
	2018-05-08	1899-12-31 11:58:00	003	29°05′52.59″	117°46′33.69″	50.3	141°
	2018-05-08	1899-12-31 12:02:00	003	29°05′54.20″	117°46′36.77″	52.3	220°
	2018-05-08	1899-12-31 14:57:00	003	29.098063°	117.776105°	56.7	100°
	2018-05-08	1899-12-31 14:59:00	003	29.097600°	117.775487°	51.4	92°
	2018-05-08	1899-12-31 15:31:00	003	29°05′52.92″	117°46′36.13″	41.5	127°
	2018-05-08	1899-12-31 15:35:00	003	29°05′52.36″	117°46′36.20″	46	81°
	2018-05-08	1899-12-31 16:36:00	003	29.098063°	117.776105°	56.7	105°
	2018-05-08	1899-12-31 16:39:00	003	29.097600°	117.775487°	51.4	87°
	2018-05-08	1899-12-31 17:01:00	003	29.098063°	117.776105°	56.7	101°
	2018-05-08	1899-12-31 17:03:00	003	29.097600°	117.775487°	51.4	85°
	2018-05-08	1899-12-31 17:36:00	003	29.098063°	117.776105°	56.7	100°
	2018-05-08	1899-12-31 17:39:00	003	29.097600°	117.775487°	51.4	89°
	2018-05-08	1899-12-31 17:58:00	003	29°05′52.92″	117°46′36.13″	41.5	122°
	2018-05-08	1899-12-31 18:02:00	003	29°05′52.36″	117°46′36.20″	46	68°
	2018-05-09	1899-12-31 08:29:00	003	29.098063°	117.776105°	56.7	105°
	2018-05-09	1899-12-31 08:31:00	003	29.097600°	117.775487°	51.4	72°
	2018-05-09	1899-12-31 08:58:00	003	29°05′52.59″	117°46′33.69″	50.3	112°
	2018-05-09	1899-12-31 09:01:00	003	29°05′54.20″	117°46′36.77″	52.3	174°
	2018-05-09	1899-12-31 09:31:00	003	29°05′52.59″	117°46′33.69″	50.3	110°
	2018-05-09	1899-12-31 09:34:00	003	29°05′54.20″	117°46′36.77″	52.3	104°
	2018-05-09	1899-12-31 10:01:00	003	29.098063°	117.776105°	56.7	143°
	2018-05-09	1899-12-31 10:03:00	003	29.097600°	117.775487°	51.4	90°
	2018-05-09	1899-12-31 10:59:00	003	29°05′52.59″	117°46′33.69″	50.3	108°
	2018-05-09	1899-12-31 11:02:00	003	29°05′54.20″	117°46′36.77″	52.3	215°
	2018-05-09	1899-12-31 11:31:00	003	29.098063°	117.776105°	56.7	13°
	2018-05-09	1899-12-31 11:34:00	003	29.097600°	117.775487°	51.4	39°
	2018-05-09	1899-12-31 14:38:00	003	29.098063°	117.776105°	56.7	192°
	2018-05-09	1899-12-31 15:01:00	003	29.097600°	117.775487°	51.4	85°
	2018-05-09	1899-12-31 15:31:00	003	29°05′52.59″	117°46′33.69″	50.3	112°
	2018-05-09	1899-12-31 15:33:00	003	29°05′54.20″	117°46′36.77″	52.3	206°
	2018-05-09	1899-12-31 15:59:00	003	29.098063°	117.776105°	56.7	110°
	2018-05-09	1899-12-31 16:03:00	003	29.097600°	117.775487°	51.4	104°
	2018-05-09	1899-12-31 07:18:00	003	29.097957°	117.780921°	54.2	/
	2018-05-09	1899-12-31 07:21:00	003	29.097884°	117.780776°	53.9	/
	2018-05-09	1899-12-31 07:56:00	003	29.097481°	117.779240°	18.2	/
	2018-05-09	1899-12-31 08:01:00	003	29.097458°	117.779427°	12	/
	2018-05-09	1899-12-31 08:31:00	003	29.098181°	117.780233°	52.8	/
	2018-05-09	1899-12-31 08:35:00	003	29.098233°	117.780087°	41	/
	2018-05-09	1899-12-31 09:01:00	003	29.097503°	117.780248°	47.9	/
	2018-05-09	1899-12-31 09:07:00	003	29.097503°	117.780051°	47.9	/
	2018-05-09	1899-12-31 09:32:00	003	29.097583°	117.780063°	37	/
	2018-05-09	1899-12-31 09:37:00	003	29.097400°	117.781237°	43.6	/
	2018-05-09	1899-12-31 10:00:00	003	29.097524°	117.779556°	25	/
	2018-05-09	1899-12-31 10:06:00	003	29.097351°	117.779186°	27.7	305°
	2018-05-09	1899-12-31 10:39:00	003	29.097863°	117.779216°	54.3	/
	2018-05-09	1899-12-31 10:52:00	003	29.097893°	117.778879°	51.1	/
	2018-05-09	1899-12-31 11:32:00	003	29.098034°	117.780663°	56.4	/
	2018-05-09	1899-12-31 11:40:00	003	29.097745°	117.780708°	56.4	/
	2018-05-09	1899-12-31 15:00:00	003	29.097884°	117.780776°	53.9	/
	2018-05-09	1899-12-31 15:23:00	003	29.097580°	117.780126°	90.4	/
	2018-05-09	1899-12-31 15:39:00	003	29.097470°	117.779957°	77.5	/
	2018-05-09	1899-12-31 15:46:00	003	29.097371°	117.779798°	75.4	/
	2018-05-09	1899-12-31 16:11:00	003	29.097359°	117.779612°	68.2	/
	2018-05-09	1899-12-31 16:44:00	003	29.097713°	117.780234°	45.8	/
	2018-05-09	1899-12-31 17:05:00	003	29.098212°	117.780228°	51.6	/
	2018-05-09	1899-12-31 17:10:00	003	29.098024°	117.779988°	48.8	/
	2018-05-09	1899-12-31 17:44:00	003	29.096693°	117.779109°	49.2	/
	2018-05-09	1899-12-31 17:49:00	003	29.096693°	117.779109°	49.2	/
	2018-05-10	1899-12-31 15:13:00	003	29.098063°	117.776105°	56.7	93°
	2018-05-10	1899-12-31 15:15:00	003	29.097600°	117.775487°	51.4	108°
	2018-05-10	1899-12-31 15:28:00	003	29°05′52.59″	117°46′33.69″	50.3	107°
	2018-05-10	1899-12-31 15:32:00	003	29°05′54.20″	117°46′36.77″	52.3	201°
	2018-05-10	1899-12-31 15:59:00	003	29.098063°	117.776105°	56.7	177°
	2018-05-10	1899-12-31 16:02:00	003	29.097600°	117.775487°	51.4	115°
	2018-05-10	1899-12-31 16:32:00	003	29°05′52.59″	117°46′33.69″	50.3	191°
	2018-05-10	1899-12-31 16:34:00	003	29°05′54.20″	117°46′36.77″	52.3	214°
	2018-05-10	1899-12-31 17:02:00	003	29.098063°	117.776105°	56.7	165°
	2018-05-10	1899-12-31 17:05:00	003	29.097600°	117.775487°	51.4	105°
	2018-05-10	1899-12-31 17:31:00	003	29°05′52.59″	117°46′33.69″	50.3	92°
	2018-05-10	1899-12-31 17:34:00	003	29°05′54.20″	117°46′36.77″	52.3	170°
	2018-05-10	1899-12-31 07:22:00	003	29.098034°	117.780663°	56.4	/
	2018-05-10	1899-12-31 07:26:00	003	29.097863°	117.780731°	46.3	/
	2018-05-10	1899-12-31 07:52:00	003	29.097316°	117.780570°	47.2	/
	2018-05-10	1899-12-31 07:55:00	003	29.097243°	117.780637°	43.8	/
	2018-05-10	1899-12-31 08:23:00	003	29.097575°	117.780227°	53.1	/
	2018-05-10	1899-12-31 08:27:00	003	29.097590°	117.780184°	51.2	/
	2018-05-10	1899-12-31 08:52:00	003	29.098199°	117.780334°	52	/
	2018-05-10	1899-12-31 08:58:00	003	29.098332°	117.779633°	51	/
	2018-05-10	1899-12-31 09:22:00	003	29.097656°	117.77946°	46.4	/
	2018-05-10	1899-12-31 09:27:00	003	29.097873°	117.779298°	34.6	/
	2018-05-10	1899-12-31 09:57:00	003	29.097287°	117.780161°	55.8	/
	2018-05-10	1899-12-31 09:59:00	003	29.097406°	117.779863°	37.1	/
	2018-05-10	1899-12-31 10:25:00	003	29.097639°	117.779919°	38.9	/
	2018-05-10	1899-12-31 10:30:00	003	29.097307°	117.779008°	55	316°
	2018-05-10	1899-12-31 11:00:00	003	29.097586°	117.780208°	45.4	/
	2018-05-10	1899-12-31 11:06:00	003	29.098267°	117.780301°	33.4	/
	2018-05-10	1899-12-31 11:44:00	003	29.098277°	117.779862°	32.4	/
	2018-05-10	1899-12-31 11:50:00	003	29.097389°	117.7805°	44.3	/
	2018-05-10	1899-12-31 15:11:00	003	29.097873°	117.780896°	22	/
	2018-05-10	1899-12-31 15:19:00	003	29.098125°	117.780271°	24	/
	2018-05-10	1899-12-31 16:00:00	003	29.097506°	117.780117°	29.6	/
	2018-05-10	1899-12-31 16:12:00	003	29.09723°	117.779958°	41.4	302°
	2018-05-10	1899-12-31 16:34:00	003	29.098221°	117.779627°	40.3	/
	2018-05-10	1899-12-31 16:37:00	003	29.097774°	117.779312°	44.6	/
	2018-05-10	1899-12-31 17:05:00	003	29.097642°	117.780264°	46.2	/
	2018-05-10	1899-12-31 17:14:00	003	29.097643°	117.780232°	39.3	/
	2018-05-10	1899-12-31 17:24:00	003	29.097523°	117.778739°	41.7	300°
	2018-05-11	1899-12-31 07:28:00	003	29.098063°	117.776105°	56.7	116°
	2018-05-11	1899-12-31 07:31:00	003	29.097600°	117.775487°	51.4	45°
	2018-05-11	1899-12-31 07:59:00	003	29°05′52.59″	117°46′33.69″	50.3	91°
	2018-05-11	1899-12-31 08:03:00	003	29°05′54.20″	117°46′36.77″	52.3	180°
	2018-05-11	1899-12-31 08:29:00	003	29°05′52.59″	117°46′33.69″	50.3	174°
	2018-05-11	1899-12-31 08:32:00	003	29°05′54.20″	117°46′36.77″	52.3	143°
	2018-05-11	1899-12-31 08:58:00	003	29.098063°	117.776105°	56.7	128°
	2018-05-11	1899-12-31 09:03:00	003	29.097600°	117.775487°	51.4	92°
	2018-05-11	1899-12-31 09:30:00	003	29°05′52.59″	117°46′33.69″	50.3	115°
	2018-05-11	1899-12-31 09:34:00	003	29°05′54.20″	117°46′36.77″	52.3	182°
	2018-05-11	1899-12-31 10:03:00	003	29.098063°	117.776105°	56.7	108°
	2018-05-11	1899-12-31 10:05:00	003	29.097600°	117.775487°	51.4	75°
	2018-05-11	1899-12-31 10:28:00	003	29°05′52.59″	117°46′33.69″	50.3	103°
	2018-05-11	1899-12-31 10:37:00	003	29°05′54.20″	117°46′36.77″	52.3	117°
	2018-05-11	1899-12-31 11:01:00	003	29.098063°	117.776105°	56.7	114°
	2018-05-11	1899-12-31 11:05:00	003	29.097600°	117.775487°	51.4	83°
	2018-05-11	1899-12-31 11:29:00	003	29°05′52.59″	117°46′33.69″	50.3	121°
	2018-05-11	1899-12-31 11:32:00	003	29°05′54.20″	117°46′36.77″	52.3	221°
	2018-05-11	1899-12-31 15:01:00	003	29.098063°	117.776105°	56.7	109°
	2018-05-11	1899-12-31 15:05:00	003	29.097600°	117.775487°	51.4	86°
	2018-05-11	1899-12-31 15:31:00	003	29°05′52.59″	117°46′33.69″	50.3	134°
	2018-05-11	1899-12-31 15:34:00	003	29°05′54.20″	117°46′36.77″	52.3	151°
	2018-05-11	1899-12-31 15:58:00	003	29°05′52.92″	117°46′36.13″	41.5	136°
	2018-05-11	1899-12-31 16:02:00	003	29°05′52.36″	117°46′36.20″	46	92°
	2018-05-11	1899-12-31 16:28:00	003	29°05′52.92″	117°46′36.13″	41.5	116°
	2018-05-11	1899-12-31 16:31:00	003	29°05′52.36″	117°46′36.20″	46	112°
	2018-05-11	1899-12-31 16:58:00	003	29°05′52.59″	117°46′33.69″	50.3	148°
	2018-05-11	1899-12-31 17:03:00	003	29°05′54.20″	117°46′36.77″	52.3	181°
	2018-05-11	1899-12-31 17:28:00	003	29°05′52.59″	117°46′33.69″	50.3	134°
	2018-05-11	1899-12-31 17:30:00	003	29°05′54.20″	117°46′36.77″	52.3	139°
	2018-05-11	1899-12-31 07:39:00	003	29.097401°	117.781234°	46.4	/
	2018-05-11	1899-12-31 07:44:00	003	29.097353°	117.781089°	36.5	/
	2018-05-11	1899-12-31 08:10:00	003	29.097669°	117.779975°	56.4	/
	2018-05-11	1899-12-31 08:17:00	003	29.097594°	117.779836°	42.1	/
	2018-05-11	1899-12-31 08:42:00	003	29.097925°	117.779488°	52.2	/
	2018-05-11	1899-12-31 08:48:00	003	29.097897°	117.779444°	38.9	/
	2018-05-11	1899-12-31 09:15:00	003	29.097269°	117.780715°	5.7	/
	2018-05-11	1899-12-31 09:21:00	003	29.097171°	117.780119°	5.5	/
	2018-05-11	1899-12-31 09:45:00	003	29.097255°	117.779525°	12.3	/
	2018-05-11	1899-12-31 09:54:00	003	29.09733°	117.779438°	14.5	/
	2018-05-11	1899-12-31 10:24:00	003	29.097328°	117.779546°	21	/
	2018-05-11	1899-12-31 10:38:00	003	29.098219°	117.780497°	41.7	/
	2018-05-11	1899-12-31 11:00:00	003	29.097824°	117.780814°	51.1	/
	2018-05-11	1899-12-31 11:06:00	003	29.097604°	117.780106°	43.7	/
	2018-05-11	1899-12-31 11:41:00	003	29.098271°	117.780043°	53.8	/
	2018-05-11	1899-12-31 11:43:00	003	29.098150°	117.779616°	52.3	/
	2018-05-11	1899-12-31 15:15:00	003	29.098132°	117.780975°	49.8	/
	2018-05-11	1899-12-31 15:19:00	003	29.098001°	117.780991°	37.8	/
	2018-05-11	1899-12-31 15:49:00	003	29.097896°	117.780779°	6.1	/
	2018-05-11	1899-12-31 15:56:00	003	29.098262°	117.779641°	44.5	/
	2018-05-11	1899-12-31 16:18:00	003	29.097999°	117.781024°	47.1	/
	2018-05-11	1899-12-31 16:27:00	003	29.097349°	117.719614°	5.3	277°
	2018-05-11	1899-12-31 16:47:00	003	29.097231°	117.779539°	18.2	/
	2018-05-11	1899-12-31 16:51:00	003	29.097331°	117.779662°	45.1	/
	2018-05-11	1899-12-31 17:16:00	003	29.097484°	117.779674°	37.4	/
	2018-05-11	1899-12-31 17:24:00	003	29.097950°	117.780933°	65.3	/
	2018-05-13	1899-12-31 08:30:00	003	29.055259°	117.463369°	50.3	85°
	2018-05-13	1899-12-31 08:40:00	003	29.05542°	117.463677°	52.3	214°
	2018-05-13	1899-12-31 09:00:00	003	29.098063°	117.776105°	56.7	98°
	2018-05-13	1899-12-31 09:06:00	003	29.097600°	117.775487°	51.4	74°
	2018-05-13	1899-12-31 09:30:00	003	29.055292°	117.463613°	41.5	116°
	2018-05-13	1899-12-31 09:40:00	003	29.055236°	117.46362°	46	92°
	2018-05-13	1899-12-31 10:03:00	003	29.055699°	117.463265°	42.3	144°
	2018-05-13	1899-12-31 10:09:00	003	29.05556°	117.463152°	55.3	/
	2018-05-13	1899-12-31 10:31:00	003	29.05542°	117.463677°	52.3	165°
	2018-05-13	1899-12-31 10:37:00	003	29.055259°	117.463369°	50.3	112°
	2018-05-13	1899-12-31 11:03:00	003	29.097600°	117.775487°	51.4	83°
	2018-05-13	1899-12-31 11:06:00	003	29.098063°	117.776105°	56.7	87°
	2018-05-14	1899-12-31 07:34:00	003	29.098004°	117.780995°	50.2	/
	2018-05-14	1899-12-31 07:40:00	003	29.097912°	117.780927°	47.9	/
	2018-05-14	1899-12-31 08:15:00	003	29.097542°	117.780017°	10.6	/
	2018-05-14	1899-12-31 08:25:00	003	29.097281°	117.779994°	42.1	/
	2018-05-14	1899-12-31 08:44:00	003	29.097452°	117.779628°	45.4	/
	2018-05-14	1899-12-31 08:49:00	003	29.097410°	117.779557°	20	267°
	2018-05-14	1899-12-31 09:14:00	003	29.097566°	117.779972°	9.5	/
	2018-05-14	1899-12-31 09:20:00	003	29.097407°	117.781242°	41.9	/
	2018-05-14	1899-12-31 09:55:00	003	29.098110°	117.780905°	44.6	/
	2018-05-14	1899-12-31 09:57:00	003	29.098141°	117.779757°	48.4	/
	2018-05-14	1899-12-31 10:29:00	003	29.097945°	117.779530°	48.9	/
	2018-05-14	1899-12-31 10:33:00	003	29.097932°	117.779256°	38.5	/
	2018-05-14	1899-12-31 11:12:00	003	29.097226°	117.719465°	48.2	/
	2018-05-14	1899-12-31 11:18:00	003	29.097260°	117.779617°	38.1	/
	2018-05-14	1899-12-31 11:40:00	003	29.097420°	117.779984°	29	/
	2018-05-14	1899-12-31 11:44:00	003	29.097440°	117.780158°	19.3	/
	2018-05-14	1899-12-31 15:31:00	003	29.097440°	117.780158°	19.3	/
	2018-05-14	1899-12-31 15:40:00	003	29.098042°	117.780258°	47.9	/
	2018-05-14	1899-12-31 16:00:00	003	29.097243°	117.780183°	45.7	/
	2018-05-14	1899-12-31 16:06:00	003	29.097385°	117.779038°	44.8	/
	2018-05-14	1899-12-31 16:31:00	003	29.097397°	117.779551°	47.9	/
	2018-05-14	1899-12-31 16:41:00	003	29.097472°	117.779649°	36.5	/
	2018-05-14	1899-12-31 17:14:00	003	29.097959°	117.779461°	54	/
	2018-05-14	1899-12-31 17:20:00	003	29.097944°	117.779188°	60.2	/
	2018-05-15	1899-12-31 07:53:00	003	29.098037°	117.780923°	52.4	/
	2018-05-15	1899-12-31 07:56:00	003	29.097941°	117.780841°	57.6	/
	2018-05-15	1899-12-31 08:37:00	003	29.097941°	117.781159°	35.1	/
	2018-05-15	1899-12-31 08:39:00	003	29.097782°	117.781097°	21.1	/
	2018-05-15	1899-12-31 09:03:00	003	29.097441°	117.780399°	44.1	/
	2018-05-15	1899-12-31 09:08:00	003	29.098438°	117.780270°	41.6	/
	2018-05-15	1899-12-31 09:33:00	003	29.097422°	117.778975°	41.3	271°
	2018-05-15	1899-12-31 09:41:00	003	29.097337°	117.779321°	40.2	298°
	2018-05-15	1899-12-31 10:07:00	003	29.097331°	117.780019°	45	/
	2018-05-15	1899-12-31 10:19:00	003	29.097584°	117.780000°	50.4	/
	2018-05-15	1899-12-31 10:39:00	003	29.098170°	117.780457°	50.1	/
	2018-05-15	1899-12-31 10:49:00	003	29.098259°	117.780132°	51.3	/
	2018-05-15	1899-12-31 11:40:00	003	29.097977°	117.779521°	45.9	/
	2018-05-15	1899-12-31 11:45:00	003	29.097921°	117.779331°	50.8	/
	2018-05-15	1899-12-31 12:10:00	003	29.098128°	117.781017°	47.9	/
	2018-05-15	1899-12-31 12:16:00	003	29.098054°	117.780970°	40.9	/
	2018-05-16	1899-12-31 07:30:00	003	29.097759°	117.780777°	54.1	298°
	2018-05-16	1899-12-31 07:34:00	003	29.098190°	117.780344°	53	/
	2018-05-16	1899-12-31 08:00:00	003	29.098043°	117.780863°	30.7	/
	2018-05-16	1899-12-31 08:04:00	003	29.097919°	117.780903°	27	/
	2018-05-16	1899-12-31 08:30:00	003	29.097298°	117.780027°	51.2	/
	2018-05-16	1899-12-31 08:34:00	003	29.097405°	117.779987°	50.1	/
	2018-05-16	1899-12-31 09:00:00	003	29.097436°	117.779961°	37.8	/
	2018-05-16	1899-12-31 09:04:00	003	29.097430°	117.779079°	33.5	256°
	2018-05-16	1899-12-31 09:30:00	003	29.097285°	117.780048°	35.9	/
	2018-05-16	1899-12-31 09:34:00	003	29.097288°	117.779955°	31.2	285°
	2018-05-16	1899-12-31 09:55:00	003	29.097464°	117.779588°	44.3	279°
	2018-05-16	1899-12-31 10:00:00	003	29.097544°	117.779929°	32.6	/
	2018-05-16	1899-12-31 10:36:00	003	29.097970°	117.779452°	48.6	/
	2018-05-16	1899-12-31 10:40:00	003	29.097933°	117.779371°	42	/
	2018-05-16	1899-12-31 11:00:00	003	29.098154°	117.780476°	46.9	/
	2018-05-16	1899-12-31 11:05:00	003	29.098192°	117.780381°	46.2	/
	2018-05-16	1899-12-31 11:29:00	003	29.098042°	117.780928°	42.7	/
	2018-05-16	1899-12-31 11:32:00	003	29.097988°	117.780816°	35.8	/
	2018-05-16	1899-12-31 08:37:00	003	29.097898°	117.780985°	58.3	/
	2018-05-16	1899-12-31 08:41:00	003	29.097824°	117.780786°	55.6	/
	2018-05-16	1899-12-31 09:03:00	003	29.098131°	117.780848°	55.5	/
	2018-05-16	1899-12-31 09:12:00	003	29.098235°	117.781010°	57.3	/
	2018-05-16	1899-12-31 09:27:00	003	29.098414°	117.779542°	49.6	/
	2018-05-16	1899-12-31 09:34:00	003	29.098502°	117.779757°	48.6	/
	2018-05-16	1899-12-31 09:47:00	003	29.098055°	117.776205°	51.2	114°
	2018-05-16	1899-12-31 09:51:00	003	29.097873°	117.776038°	50.9	98°
	2018-05-16	1899-12-31 10:45:00	003	29.098055°	117.776205°	51.2	116°
	2018-05-16	1899-12-31 10:47:00	003	29.097873°	117.776038°	50.9	91°
	2018-05-16	1899-12-31 10:56:00	003	29.098824°	117.778800°	47.3	255°
	2018-05-16	1899-12-31 10:59:00	003	29.098995°	117.778895°	46.2	247°
	2018-05-16	1899-12-31 11:30:00	003	29.098235°	117.781010°	57.3	/
	2018-05-16	1899-12-31 11:34:00	003	29.098131°	117.780848°	55.5	/
	2018-05-16	1899-12-31 15:35:00	003	29.097898°	117.780985°	58.3	/
	2018-05-16	1899-12-31 15:38:00	003	29.097824°	117.780786°	55.6	/
	2018-05-16	1899-12-31 15:44:00	003	29.097294°	117.80188°	48.9	/
	2018-05-16	1899-12-31 15:48:00	003	29.097492°	117.779821°	16	/
	2018-05-16	1899-12-31 16:11:00	003	29.097492°	117.779821°	16	/
	2018-05-16	1899-12-31 16:13:00	003	29.097294°	117.80188°	48.9	/
	2018-05-16	1899-12-31 16:34:00	003	29.097576°	117.779842°	22.1	308°
	2018-05-16	1899-12-31 16:40:00	003	29.097333°	117.779072°	45	293°
	2018-05-16	1899-12-31 17:01:00	003	29.097294°	117.80188°	48.9	/
	2018-05-16	1899-12-31 17:03:00	003	29.097492°	117.779821°	16	/
	2018-05-16	1899-12-31 17:25:00	003	29.097898°	117.780985°	58.3	/
	2018-05-16	1899-12-31 17:27:00	003	29.097824°	117.780786°	55.6	/
	2018-05-18	1899-12-31 08:32:00	003	29.097492°	117.779821°	16	/
	2018-05-18	1899-12-31 08:39:00	003	29.097294°	117.80188°	48.9	/
	2018-05-18	1899-12-31 08:51:00	003	29.097341°	117.779162°	50.9	33°
	2018-05-18	1899-12-31 08:56:00	003	29.097317°	117.778885°	43.3	296°
	2018-05-18	1899-12-31 09:31:00	003	29.097935°	117.781045°	48.6	/
	2018-05-18	1899-12-31 09:34:00	003	29.097869°	117.780727°	47.2	/
	2018-05-19	1899-12-31 10:00:00	003	29.097935°	117.781045°	48.6	/
	2018-05-19	1899-12-31 10:07:00	003	29.097869°	117.780727°	47.2	/
	2018-05-19	1899-12-31 10:23:00	003	29.097294°	117.80188°	48.9	/
	2018-05-19	1899-12-31 10:28:00	003	29.097492°	117.779821°	16	/
	2018-05-23	1899-12-31 15:50:00	003	29.097935°	117.781045°	48.6	/
	2018-05-23	1899-12-31 15:55:00	003	29.097869°	117.780727°	47.2	/
	2018-05-23	1899-12-31 16:08:00	003	29.097294°	117.80188°	48.9	/
	2018-05-23	1899-12-31 16:13:00	003	29.097492°	117.779821°	16	/
	2018-05-23	1899-12-31 16:48:00	003	29.097522°	117.778643°	53.2	286°
	2018-05-23	1899-12-31 16:55:00	003	29.097440°	117.778789°	55.5	296°
	2018-05-23	1899-12-31 16:58:00	003	29.097576°	117.779842°	22.1	/
	2018-05-23	1899-12-31 17:02:00	003	29.097294°	117.80188°	48.9	/
	2018-05-24	1899-12-31 15:44:00	003	29.097312°	117.780841°	50.7	/
	2018-05-24	1899-12-31 15:50:00	003	29.097294°	117.80188°	48.9	/
	2018-05-24	1899-12-31 16:08:00	003	29.097492°	117.779821°	16	/
	2018-05-24	1899-12-31 16:12:00	003	29.097576°	117.779842°	22.1	/
	2018-05-24	1899-12-31 16:46:00	003	29.097522°	117.778643°	53.2	290°
	2018-05-24	1899-12-31 16:50:00	003	29.097440°	117.778789°	55.5	299°
	2018-05-24	1899-12-31 16:53:00	003	29.097576°	117.779842°	22.1	/
	2018-05-24	1899-12-31 16:57:00	003	29.097294°	117.80188°	48.9	/
	2018-05-24	1899-12-31 17:35:00	003	29.097935°	117.781045°	48.6	/
	2018-05-24	1899-12-31 17:37:00	003	29.097869°	117.780727°	47.2	/
	2018-06-10	1899-12-31 09:34:00	003	29°5′51.26″	117°46′53.91″	52	/
	2018-06-10	1899-12-31 09:43:00	003	29°5′51.52″	117°46′53.25″	54	/
	2018-06-10	1899-12-31 10:03:00	003	29.097935°	117.781045°	48.6	/
	2018-06-10	1899-12-31 10:05:00	003	29.097869°	117.780727°	47.2	/

## Sheet: 20184 original data
				receive signal site coordinate
	date	time	No.	N	E	elevation/m	angle of signal direction
	2018-05-03	1899-12-31 08:01:00	004	29°5′52.79″	117°46′1.51″	60.6	/
	2018-05-03	1899-12-31 08:15:00	004	29.097553°	117.781114°	22	/
	2018-05-03	1899-12-31 08:39:00	004	29.092296°	117.779519°	46.1	294°
	2018-05-03	1899-12-31 08:58:00	004	29.097259°	117.779156°	45.2	315°
	2018-05-03	1899-12-31 09:22:00	004	29.05′52.79″	117°46′1.51″	60.6	/
	2018-05-03	1899-12-31 09:24:00	004	29.097896°	117.780953°	53.5	/
	2018-05-03	1899-12-31 09:34:00	004	29.098033°	117.726144°	48.7	33°
	2018-05-03	1899-12-31 09:38:00	004	29.07773°	117.775868°	32.7	349°
	2018-05-03	1899-12-31 10:04:00	004	29.0980063°	117.776105°	56.7	319°
	2018-05-03	1899-12-31 10:11:00	004	29.097600°	117.775487°	51.4	30°
	2018-05-03	1899-12-31 10:43:00	004	29.098063°	117.776105°	56.7	315°
	2018-05-03	1899-12-31 10:49:00	004	29.097600°	117.775487°	51.4	/
	2018-05-03	1899-12-31 11:30:00	004	29.098063°	117.776105°	56.7	141°
	2018-05-03	1899-12-31 11:33:00	004	29.097600°	117.775487°	51.4	88°
	2018-05-03	1899-12-31 11:43:00	004	29°5′52.79″	117°46′1.51″	60.6	184°
	2018-05-03	1899-12-31 11:44:00	004				/
	2018-05-03	1899-12-31 11:51:00	004	29.092614°	117.781267°	47.3	13°
	2018-05-03	1899-12-31 11:54:00	004	29.097838°	117.782193°	46.9	/
	2018-05-03	1899-12-31 14:54:00	004	29°5′52.79″	117°46′1.51″	60.6	/
	2018-05-03	1899-12-31 14:55:00	004				/
	2018-05-03	1899-12-31 15:06:00	004	29.098063°	117.776105°	56.7	/
	2018-05-03	1899-12-31 15:09:00	004	29.097600°	117.775487°	51.4	/
	2018-05-03	1899-12-31 15:30:00	004	29.098063°	117.776105°	56.7	/
	2018-05-03	1899-12-31 15:32:00	004	29.097600°	117.775487°	51.4	/
	2018-05-03	1899-12-31 15:57:00	004	29.098063°	117.776105°	56.7	/
	2018-05-03	1899-12-31 15:59:00	004	29.097600°	117.775487°	51.4	/
	2018-05-03	1899-12-31 16:30:00	004	29.098063°	117.776105°	56.7	/
	2018-05-03	1899-12-31 16:32:00	004	29.097600°	117.775487°	51.4	/
	2018-05-03	1899-12-31 16:58:00	004	29.098063°	117.776105°	56.7	/
	2018-05-03	1899-12-31 16:59:00	004	29.097600°	117.775487°	51.4	/
	2018-05-03	1899-12-31 17:29:00	004	29.098063°	117.776105°	56.7	/
	2018-05-03	1899-12-31 17:31:00	004	29.097600°	117.775487°	51.4	/
	2018-05-03	1899-12-31 17:59:00	004	29.098063°	117.776105°	56.7	/
	2018-05-03	1899-12-31 18:01:00	004	29.097600°	117.775487°	51.4	/
	2018-05-03	1899-12-31 07:59:00	004				/
	2018-05-03	1899-12-31 08:25:00	004	29.097168°	117.779869°	49.6	286°
	2018-05-03	1899-12-31 08:33:00	004	29.097788°	117.779927°	47.9	266°
	2018-05-03	1899-12-31 14:57:00	004	29°5′51.25″	117°46′51.03″	53	229°
	2018-05-03	1899-12-31 15:22:00	004	29°5′50.65	117°46′53.67″	53	228°
	2018-05-03	1899-12-31 15:28:00	004	29.097324°	117.781033°	59.7	311°
	2018-05-03	1899-12-31 15:33:00	004	29.096872°	117.780914°	53	328°
	2018-05-03	1899-12-31 15:53:00	004	29.097294°	117.80188°	48.9	320°
	2018-05-03	1899-12-31 15:58:00	004	29.097492°	117.779821°	16	269°
	2018-05-03	1899-12-31 16:26:00	004	29.097576°	117.779842°	22	84°
	2018-05-03	1899-12-31 16:31:00	004	29.097294°	117.80188°	48.9	338°
	2018-05-03	1899-12-31 16:57:00	004	29.097294°	117.80188°	48.9	318°
	2018-05-03	1899-12-31 17:02:00	004	29.096872°	117.780914°	53	315°
	2018-05-03	1899-12-31 17:27:00	004	29.097856°	117.78094°	43	266°
	2018-05-03	1899-12-31 17:32:00	004	29.097324°	117.781033°	59.7	305°
	2018-05-03	1899-12-31 17:54:00	004	29.097576°	117.779842°	22.1	42°
	2018-05-03	1899-12-31 17:58:00	004	29.097294°	117.80188°	48.9	327°
	2018-05-04	1899-12-31 10:26:00	004	29.097898°	117.780985°	58.3	320°
	2018-05-04	1899-12-31 10:30:00	004	29.097824°	117.780786°	55.6	349°
	2018-05-04	1899-12-31 10:56:00	004	29.097492°	117.779821°	16	24°
	2018-05-04	1899-12-31 11:00:00	004	29.097576°	117.779842°	22.1	31°
	2018-05-04	1899-12-31 11:27:00	004	29.097576°	117.779842°	22.1	74°
	2018-05-04	1899-12-31 11:31:00	004	29.097294°	117.80188°	48.9	286°
	2018-05-04	1899-12-31 11:58:00	004	29.097294°	117.80188°	48.9	300°
	2018-05-04	1899-12-31 12:01:00	004	29.097492°	117.779821°	16	270°
	2018-05-04	1899-12-31 17:05:00	004	29.097898°	117.780985°	58.3	226°
	2018-05-04	1899-12-31 17:10:00	004	29.097824°	117.780786°	55.6	274°
	2018-05-04	1899-12-31 17:28:00	004	29.097492°	117.779821°	16	/
	2018-05-04	1899-12-31 17:34:00	004	29.097294°	117.80188°	48.9	/
	2018-05-04	1899-12-31 17:56:00	004	29.097576°	117.779842°	22.1	284°
	2018-05-04	1899-12-31 18:00:00	004	29.097294°	117.80188°	48.9	274°
	2018-05-04	1899-12-31 10:19:00	004	29.098063°	117.776105°	56.7	/
	2018-05-04	1899-12-31 10:20:00	004	29.097600°	117.775487°	51.4	/
	2018-05-04	1899-12-31 10:32:00	004	29.098063°	117.776105°	56.7	/
	2018-05-04	1899-12-31 10:34:00	004	29.097600°	117.775487°	51.4	/
	2018-05-04	1899-12-31 11:01:00	004	29.098063°	117.776105°	56.7	154°
	2018-05-04	1899-12-31 11:03:00	004	29.097600°	117.775487°	51.4	13°
	2018-05-04	1899-12-31 11:29:00	004	29.098063°	117.776105°	56.7	/
	2018-05-04	1899-12-31 11:32:00	004	29.097600°	117.775487°	51.4	/
	2018-05-04	1899-12-31 11:59:00	004	29.098063°	117.776105°	56.7	/
	2018-05-04	1899-12-31 12:02:00	004	29.097600°	117.775487°	51.4	/
	2018-05-04	1899-12-31 17:01:00	004	29.098063°	117.776105°	56.7	/
	2018-05-04	1899-12-31 17:03:00	004	29.097600°	117.775487°	51.4	/
	2018-05-04	1899-12-31 17:28:00	004	29.098063°	117.776105°	56.7	352°
	2018-05-04	1899-12-31 17:30:00	004	29.097600°	117.775487°	51.4	42°
	2018-05-04	1899-12-31 18:01:00	004	29.098063°	117.776105°	56.7	86°
	2018-05-04	1899-12-31 18:03:00	004	29.097600°	117.775487°	51.4	91°
	2018-05-05	1899-12-31 10:24:00	004	29.097898°	117.780985°	58.3	274°
	2018-05-05	1899-12-31 10:28:00	004	29.097824°	117.780786°	55.6	285°
	2018-05-05	1899-12-31 10:38:00	004
	2018-05-05	1899-12-31 10:57:00	004	29.097492°	117.779821°	16	300°
	2018-05-05	1899-12-31 11:00:00	004	29.097294°	117.80188°	48.9	334°
	2018-05-05	1899-12-31 11:18:00	004	29°5′50.69″	117°46′43.83″	52	291°
	2018-05-05	1899-12-31 11:23:00	004	29.097460°	117.778678°	52	282°
	2018-05-05	1899-12-31 11:28:00	004	29.097576°	117.779842°	22.1	289°
	2018-05-05	1899-12-31 11:32:00	004	29.097294°	117.80188°	48.9	280°
	2018-05-05	1899-12-31 11:55:00	004	29.097898°	117.780985°	58.3	246°
	2018-05-05	1899-12-31 11:58:00	004	29.097824°	117.780786°	55.6	247°
	2018-05-05	1899-12-31 14:58:00	004	29.097898°	117.780985°	58.3	260°
	2018-05-05	1899-12-31 15:00:00	004	29.097824°	117.780786°	55.6	245°
	2018-05-05	1899-12-31 15:08:00	004	29.097294°	117.80188°	48.9	325°
	2018-05-05	1899-12-31 15:10:00	004	29.097492°	117.779821°	16	309°
	2018-05-05	1899-12-31 15:23:00	004	29°5′52.06″	117°46′46.47″	54	192°
	2018-05-05	1899-12-31 15:27:00	004	29.097492°	117.779821°	16	292°
	2018-05-05	1899-12-31 15:53:00	004	29.097576°	117.779842°	22.1	7°
	2018-05-05	1899-12-31 15:57:00	004	29.097294°	117.80188°	48.9	351°
	2018-05-05	1899-12-31 16:27:00	004	29.097576°	117.779842°	22.1	7°
	2018-05-05	1899-12-31 16:32:00	004	29.097294°	117.80188°	48.9	329°
	2018-05-05	1899-12-31 16:59:00	004	29.097294°	117.80188°	48.9	337°
	2018-05-05	1899-12-31 17:02:00	004	29.097492°	117.779821°	16	300°
	2018-05-05	1899-12-31 17:27:00	004	29.097492°	117.779821°	16	1°
	2018-05-05	1899-12-31 17:30:00	004	29.097294°	117.80188°	48.9	350°
	2018-05-05	1899-12-31 17:58:00	004	29.097576°	117.779842°	22.1	20°
	2018-05-05	1899-12-31 18:00:00	004	29.097294°	117.80188°	48.9	323°
	2018-05-05	1899-12-31 10:29:00	004	29.098063°	117.776105°	56.7	/
	2018-05-05	1899-12-31 10:31:00	004	29.097600°	117.775487°	51.4	/
	2018-05-05	1899-12-31 10:59:00	004	29.098063°	117.776105°	56.7	/
	2018-05-05	1899-12-31 11:01:00	004	29.097600°	117.775487°	51.4	/
	2018-05-05	1899-12-31 11:29:00	004	29.098063°	117.776105°	56.7	98°
	2018-05-05	1899-12-31 11:30:00	004	29.097600°	117.775487°	51.4	86°
	2018-05-05	1899-12-31 11:59:00	004	29.098063°	117.776105°	56.7	/
	2018-05-05	1899-12-31 12:03:00	004	29.097600°	117.775487°	51.4	/
	2018-05-05	1899-12-31 14:59:00	004	29.098063°	117.776105°	56.7	/
	2018-05-05	1899-12-31 15:02:00	004	29.097600°	117.775487°	51.4	/
	2018-05-05	1899-12-31 15:31:00	004	29.098063°	117.776105°	56.7	/
	2018-05-05	1899-12-31 15:35:00	004	29.097600°	117.775487°	51.4	/
	2018-05-05	1899-12-31 16:01:00	004	29.098063°	117.776105°	56.7	/
	2018-05-05	1899-12-31 16:04:00	004	29.097600°	117.775487°	51.4	/
	2018-05-05	1899-12-31 16:31:00	004	29.098063°	117.776105°	56.7	/
	2018-05-05	1899-12-31 16:36:00	004	29.097600°	117.775487°	51.4	/
	2018-05-05	1899-12-31 17:02:00	004	29.098063°	117.776105°	56.7	/
	2018-05-05	1899-12-31 17:08:00	004	29.097600°	117.775487°	51.4	/
	2018-05-05	1899-12-31 17:36:00	004	29.098063°	117.776105°	56.7	/
	2018-05-05	1899-12-31 17:39:00	004	29.097600°	117.775487°	51.4	/
	2018-05-05	1899-12-31 17:58:00	004	29.098063°	117.776105°	56.7	/
	2018-05-05	1899-12-31 18:01:00	004	29.097600°	117.775487°	51.4	/
	2018-05-06	1899-12-31 10:12:00	004	29.097649°	117.776013°	45	/
	2018-05-06	1899-12-31 10:16:00	004	29.097649°	117.776013°	45	/
	2018-05-06	1899-12-31 10:30:00	004	29.097824°	117.780786°	55.6	251°
	2018-05-06	1899-12-31 10:35:00	004	29.097898°	117.780985°	58.3	267°
	2018-05-06	1899-12-31 10:54:00	004	29.097492°	117.779821°	16	287°
	2018-05-06	1899-12-31 10:58:00	004	29.097294°	117.80188°	48.9	323°
	2018-05-06	1899-12-31 11:27:00	004	29.097576°	117.779842°	22.1	11°
	2018-05-06	1899-12-31 11:30:00	004	29.097294°	117.80188°	48.9	313°
	2018-05-06	1899-12-31 11:47:00	004	29.097649°	117.776013°	45	/
	2018-05-06	1899-12-31 11:49:00	004	29.097649°	117.776013°	45	/
	2018-05-08	1899-12-31 07:30:00	004	29.097864°	117.780775°	46.2	/
	2018-05-08	1899-12-31 07:38:00	004	29.097935°	117.780877°	49.9	222°
	2018-05-08	1899-12-31 07:56:00	004	29.097388°	117.781200°	38.2	/
	2018-05-08	1899-12-31 08:03:00	004	29.097193°	117.780604°	46	/
	2018-05-08	1899-12-31 08:25:00	004	29.097491°	117.780274°	50.7	231°
	2018-05-08	1899-12-31 08:34:00	004	29.097574°	117.780136°	46.4	13°
	2018-05-08	1899-12-31 08:55:00	004	29.097546°	117.780134°	48.5	65°
	2018-05-08	1899-12-31 09:02:00	004	29.097486°	117.780073°	44.5	35°
	2018-05-08	1899-12-31 10:11:00	004	29.098545°	117.778826°	49.5	/
	2018-05-08	1899-12-31 10:23:00	004	29.098335°	117.775660°	51	169°
	2018-05-08	1899-12-31 10:44:00	004	29.098206°	117.780170°	51	237°
	2018-05-08	1899-12-31 10:57:00	004	29.098124°	117.780825°	48	/
	2018-05-08	1899-12-31 11:07:00	004	29.097258°	117.780279°	61.6	318°
	2018-05-08	1899-12-31 11:12:00	004	29.097337°	117.780031°	56	319°
	2018-05-08	1899-12-31 11:37:00	004	29.097723°	117.780275°	59	224°
	2018-05-08	1899-12-31 11:44:00	004	29.097414°	117.780166°	47	326°
	2018-05-08	1899-12-31 14:46:00	004	29.097864°	117.780775°	46.2	/
	2018-05-08	1899-12-31 14:50:00	004	29.097852°	117.780787°	61	/
	2018-05-08	1899-12-31 15:15:00	004	29.097719°	117.780885°	45	/
	2018-05-08	1899-12-31 15:21:00	004	29.097587°	117.780906°	42.5	/
	2018-05-08	1899-12-31 15:45:00	004	29.097667°	117.780298°	47.2	/
	2018-05-08	1899-12-31 15:55:00	004	29.097678°	117.780246°	46	259°
	2018-05-08	1899-12-31 16:45:00	004	29.097275°	117.780117°	46.8	20°
	2018-05-08	1899-12-31 16:48:00	004	29.097407°	117.779900°	44	287°
	2018-05-08	1899-12-31 17:15:00	004	29.097588°	117.779811°	45.4	284°
	2018-05-08	1899-12-31 17:30:00	004	29.097715°	117.780091°	43.6	294°
	2018-05-08	1899-12-31 17:51:00	004	29.098245°	117.780163°	51.7	225°
	2018-05-08	1899-12-31 17:54:00	004	29.098366°	117.779745°	50	183°
	2018-05-08	1899-12-31 07:31:00	004	29.098063°	117.776105°	56.7	/
	2018-05-08	1899-12-31 07:33:00	004	29.097600°	117.775487°	51.4	/
	2018-05-08	1899-12-31 07:59:00	004	29°05′52.59″	117°46′33.69″	50.3	/
	2018-05-08	1899-12-31 08:02:00	004	29°05′54.20″	117°46′36.77″	52.3	/
	2018-05-08	1899-12-31 08:28:00	004	29°05′52.92″	117°46′36.13″	41.5	/
	2018-05-08	1899-12-31 08:30:00	004	29°05′52.36″	117°46′36.20″	46	/
	2018-05-08	1899-12-31 08:58:00	004	29.098063°	117.776105°	56.7	/
	2018-05-08	1899-12-31 09:01:00	004	29.097600°	117.775487°	51.4	/
	2018-05-08	1899-12-31 09:30:00	004	29°05′52.59″	117°46′33.69″	50.3	/
	2018-05-08	1899-12-31 09:33:00	004	29°05′54.20″	117°46′36.77″	52.3	/
	2018-05-08	1899-12-31 09:59:00	004	29°05′52.59″	117°46′33.69″	50.3	/
	2018-05-08	1899-12-31 10:02:00	004	29°05′54.20″	117°46′36.77″	52.3	/
	2018-05-08	1899-12-31 10:26:00	004	29°05′56.99″	117°46′32.65″	42.3	/
	2018-05-08	1899-12-31 10:31:00	004	29°05′55.60	117°46′31.52″	55.3	/
	2018-05-08	1899-12-31 11:03:00	004	29°05′52.92″	117°46′36.13″	41.5	/
	2018-05-08	1899-12-31 11:07:00	004	29°05′52.36″	117°46′36.20″	46	/
	2018-05-08	1899-12-31 11:31:00	004	29.098063°	117.776105°	56.7	/
	2018-05-08	1899-12-31 11:34:00	004	29°05′54.20″	117°46′36.77″	52.3	/
	2018-05-08	1899-12-31 11:58:00	004	29°05′52.59″	117°46′33.69″	50.3	96°
	2018-05-08	1899-12-31 12:02:00	004	29°05′54.20″	117°46′36.77″	52.3	/
	2018-05-08	1899-12-31 14:57:00	004	29.098063°	117.776105°	56.7	/
	2018-05-08	1899-12-31 14:59:00	004	29.097600°	117.775487°	51.4	/
	2018-05-08	1899-12-31 15:31:00	004	29°05′52.92″	117°46′36.13″	41.5	228°
	2018-05-08	1899-12-31 15:35:00	004	29°05′52.36″	117°46′36.20″	46	/
	2018-05-08	1899-12-31 16:36:00	004	29.098063°	117.776105°	56.7	/
	2018-05-08	1899-12-31 16:39:00	004	29.097600°	117.775487°	51.4	/
	2018-05-08	1899-12-31 17:01:00	004	29.098063°	117.776105°	56.7	/
	2018-05-08	1899-12-31 17:03:00	004	29.097600°	117.775487°	51.4	/
	2018-05-08	1899-12-31 17:36:00	004	29.098063°	117.776105°	56.7	/
	2018-05-08	1899-12-31 17:39:00	004	29.097600°	117.775487°	51.4	/
	2018-05-08	1899-12-31 17:58:00	004	29°05′52.92″	117°46′36.13″	41.5	/
	2018-05-08	1899-12-31 18:02:00	004	29°05′52.36″	117°46′36.20″	46	/
	2018-05-09	1899-12-31 08:29:00	004	29.098063°	117.776105°	56.7	/
	2018-05-09	1899-12-31 08:31:00	004	29.097600°	117.775487°	51.4	/
	2018-05-09	1899-12-31 08:58:00	004	29°05′52.59″	117°46′33.69″	50.3	/
	2018-05-09	1899-12-31 09:01:00	004	29°05′54.20″	117°46′36.77″	52.3	/
	2018-05-09	1899-12-31 09:31:00	004	29°05′52.59″	117°46′33.69″	50.3	/
	2018-05-09	1899-12-31 09:34:00	004	29°05′54.20″	117°46′36.77″	52.3	/
	2018-05-09	1899-12-31 10:01:00	004	29.098063°	117.776105°	56.7	/
	2018-05-09	1899-12-31 10:03:00	004	29.097600°	117.775487°	51.4	/
	2018-05-09	1899-12-31 10:59:00	004	29°05′52.59″	117°46′33.69″	50.3	/
	2018-05-09	1899-12-31 11:02:00	004	29°05′54.20″	117°46′36.77″	52.3	/
	2018-05-09	1899-12-31 11:31:00	004	29.098063°	117.776105°	56.7	/
	2018-05-09	1899-12-31 11:34:00	004	29.097600°	117.775487°	51.4	/
	2018-05-09	1899-12-31 14:38:00	004	29.098063°	117.776105°	56.7	/
	2018-05-09	1899-12-31 15:01:00	004	29.097600°	117.775487°	51.4	/
	2018-05-09	1899-12-31 15:31:00	004	29°05′52.59″	117°46′33.69″	50.3	/
	2018-05-09	1899-12-31 15:33:00	004	29°05′54.20″	117°46′36.77″	52.3	/
	2018-05-09	1899-12-31 15:59:00	004	29.098063°	117.776105°	56.7	/
	2018-05-09	1899-12-31 16:03:00	004	29.097600°	117.775487°	51.4	/
	2018-05-09	1899-12-31 07:18:00	004	29.097957°	117.780921°	54.2	/
	2018-05-09	1899-12-31 07:21:00	004	29.097884°	117.780776°	53.9	/
	2018-05-09	1899-12-31 07:56:00	004	29.097481°	117.779240°	18.2	3°
	2018-05-09	1899-12-31 08:01:00	004	29.097458°	117.779427°	12	313°
	2018-05-09	1899-12-31 08:31:00	004	29.098181°	117.780233°	52.8	/
	2018-05-09	1899-12-31 08:35:00	004	29.098233°	117.780087°	41	189°
	2018-05-09	1899-12-31 09:01:00	004	29.097503°	117.780248°	47.9	/
	2018-05-09	1899-12-31 09:07:00	004	29.097503°	117.780051°	47.9	260°
	2018-05-09	1899-12-31 09:32:00	004	29.097583°	117.780063°	37	/
	2018-05-09	1899-12-31 09:37:00	004	29.097400°	117.781237°	43.6	/
	2018-05-09	1899-12-31 10:00:00	004	29.097524°	117.779556°	25	308°
	2018-05-09	1899-12-31 10:06:00	004	29.097351°	117.779186°	27.7	/
	2018-05-09	1899-12-31 10:39:00	004	29.097863°	117.779216°	54.3	222°
	2018-05-09	1899-12-31 10:52:00	004	29.097893°	117.778879°	51.1	/
	2018-05-09	1899-12-31 11:32:00	004	29.098034°	117.780663°	56.4	/
	2018-05-09	1899-12-31 11:40:00	004	29.097745°	117.780708°	56.4	/
	2018-05-09	1899-12-31 15:00:00	004	29.097884°	117.780776°	53.9	/
	2018-05-09	1899-12-31 15:23:00	004	29.097580°	117.780126°	90.4	/
	2018-05-09	1899-12-31 15:39:00	004	29.097470°	117.779957°	77.5	322°
	2018-05-09	1899-12-31 15:46:00	004	29.097371°	117.779798°	75.4	342°
	2018-05-09	1899-12-31 16:11:00	004	29.097359°	117.779612°	68.2	9°
	2018-05-09	1899-12-31 16:44:00	004	29.097713°	117.780234°	45.8	/
	2018-05-09	1899-12-31 17:05:00	004	29.098212°	117.780228°	51.6	/
	2018-05-09	1899-12-31 17:10:00	004	29.098024°	117.779988°	48.8	/
	2018-05-09	1899-12-31 17:44:00	004	29.096693°	117.779109°	49.2	288°
	2018-05-09	1899-12-31 17:49:00	004	29.096744°	117.778824°	46.4	8°
	2018-05-10	1899-12-31 15:13:00	004	29.098063°	117.776105°	56.7	/
	2018-05-10	1899-12-31 15:15:00	004	29.097600°	117.775487°	51.4	/
	2018-05-10	1899-12-31 15:28:00	004	29°05′52.59″	117°46′33.69″	50.3	/
	2018-05-10	1899-12-31 15:32:00	004	29°05′54.20″	117°46′36.77″	52.3	/
	2018-05-10	1899-12-31 15:59:00	004	29.098063°	117.776105°	56.7	/
	2018-05-10	1899-12-31 16:02:00	004	29.097600°	117.775487°	51.4	/
	2018-05-10	1899-12-31 16:32:00	004	29°05′52.59″	117°46′33.69″	50.3	/
	2018-05-10	1899-12-31 16:34:00	004	29°05′54.20″	117°46′36.77″	52.3	/
	2018-05-10	1899-12-31 17:02:00	004	29.098063°	117.776105°	56.7	/
	2018-05-10	1899-12-31 17:05:00	004	29.097600°	117.775487°	51.4	/
	2018-05-10	1899-12-31 17:31:00	004	29°05′52.59″	117°46′33.69″	50.3	/
	2018-05-10	1899-12-31 17:34:00	004	29°05′54.20″	117°46′36.77″	52.3	/
	2018-05-10	1899-12-31 07:22:00	004	29.098034°	117.780663°	56.4	/
	2018-05-10	1899-12-31 07:26:00	004	29.097863°	117.780731°	46.3	/
	2018-05-10	1899-12-31 07:52:00	004	29.097316°	117.780570°	47.2	/
	2018-05-10	1899-12-31 07:55:00	004	29.097243°	117.780637°	43.8	/
	2018-05-10	1899-12-31 08:23:00	004	29.097575°	117.780227°	53.1	300°
	2018-05-10	1899-12-31 08:27:00	004	29.097590°	117.780184°	51.2	/
	2018-05-10	1899-12-31 08:52:00	004	29.098199°	117.780334°	52	/
	2018-05-10	1899-12-31 08:58:00	004	29.098332°	117.779633°	51	/
	2018-05-10	1899-12-31 09:22:00	004	29.097656°	117.77946°	46.4	142°
	2018-05-10	1899-12-31 09:27:00	004	29.097873°	117.779298°	34.6	/
	2018-05-10	1899-12-31 09:57:00	004	29.097287°	117.780161°	55.8	328°
	2018-05-10	1899-12-31 09:59:00	004	29.097406°	117.779863°	37.1	360°
	2018-05-10	1899-12-31 10:25:00	004	29.097639°	117.779919°	38.9	12°
	2018-05-10	1899-12-31 10:30:00	004	29.097307°	117.779008°	55	/
	2018-05-10	1899-12-31 11:00:00	004	29.097586°	117.780208°	45.4	/
	2018-05-10	1899-12-31 11:06:00	004	29.098267°	117.780301°	33.4	/
	2018-05-10	1899-12-31 11:44:00	004	29.098277°	117.779862°	32.4	/
	2018-05-10	1899-12-31 11:50:00	004	29.097389°	117.7805°	44.3	/
	2018-05-10	1899-12-31 15:11:00	004	29.097873°	117.780896°	22	/
	2018-05-10	1899-12-31 15:19:00	004	29.098125°	117.780271°	24	/
	2018-05-10	1899-12-31 16:00:00	004	29.097506°	117.780117°	29.6	/
	2018-05-10	1899-12-31 16:12:00	004	29.09723°	117.779958°	41.4	20°
	2018-05-10	1899-12-31 16:34:00	004	29.098221°	117.779627°	40.3	/
	2018-05-10	1899-12-31 16:37:00	004	29.097774°	117.779312°	44.6	/
	2018-05-10	1899-12-31 17:05:00	004	29.097642°	117.780264°	46.2	/
	2018-05-10	1899-12-31 17:14:00	004	29.097643°	117.780232°	39.3	350°
	2018-05-10	1899-12-31 17:24:00	004	29.097523°	117.778739°	41.7	/
	2018-05-11	1899-12-31 07:28:00	004	29.098063°	117.776105°	56.7	/
	2018-05-11	1899-12-31 07:31:00	004	29.097600°	117.775487°	51.4	/
	2018-05-11	1899-12-31 07:59:00	004	29°05′52.59″	117°46′33.69″	50.3	/
	2018-05-11	1899-12-31 08:03:00	004	29°05′54.20″	117°46′36.77″	52.3	/
	2018-05-11	1899-12-31 08:29:00	004	29°05′52.59″	117°46′33.69″	50.3	/
	2018-05-11	1899-12-31 08:32:00	004	29°05′54.20″	117°46′36.77″	52.3	/
	2018-05-11	1899-12-31 08:58:00	004	29.098063°	117.776105°	56.7	/
	2018-05-11	1899-12-31 09:03:00	004	29.097600°	117.775487°	51.4	/
	2018-05-11	1899-12-31 09:30:00	004	29°05′52.59″	117°46′33.69″	50.3	/
	2018-05-11	1899-12-31 09:34:00	004	29°05′54.20″	117°46′36.77″	52.3	/
	2018-05-11	1899-12-31 10:03:00	004	29.098063°	117.776105°	56.7	/
	2018-05-11	1899-12-31 10:05:00	004	29.097600°	117.775487°	51.4	/
	2018-05-11	1899-12-31 10:28:00	004	29°05′52.59″	117°46′33.69″	50.3	/
	2018-05-11	1899-12-31 10:37:00	004	29°05′54.20″	117°46′36.77″	52.3	/
	2018-05-11	1899-12-31 11:01:00	004	29.098063°	117.776105°	56.7	/
	2018-05-11	1899-12-31 11:05:00	004	29.097600°	117.775487°	51.4	/
	2018-05-11	1899-12-31 11:29:00	004	29°05′52.59″	117°46′33.69″	50.3	/
	2018-05-11	1899-12-31 11:32:00	004	29°05′54.20″	117°46′36.77″	52.3	/
	2018-05-11	1899-12-31 15:01:00	004	29.098063°	117.776105°	56.7	/
	2018-05-11	1899-12-31 15:05:00	004	29.097600°	117.775487°	51.4	/
	2018-05-11	1899-12-31 15:31:00	004	29°05′52.59″	117°46′33.69″	50.3	/
	2018-05-11	1899-12-31 15:34:00	004	29°05′54.20″	117°46′36.77″	52.3	/
	2018-05-11	1899-12-31 15:58:00	004	29°05′52.92″	117°46′36.13″	41.5	/
	2018-05-11	1899-12-31 16:02:00	004	29°05′52.36″	117°46′36.20″	46	/
	2018-05-11	1899-12-31 16:28:00	004	29°05′52.92″	117°46′36.13″	41.5	/
	2018-05-11	1899-12-31 16:31:00	004	29°05′52.36″	117°46′36.20″	46	/
	2018-05-11	1899-12-31 16:58:00	004	29°05′52.59″	117°46′33.69″	50.3	/
	2018-05-11	1899-12-31 17:03:00	004	29°05′54.20″	117°46′36.77″	52.3	/
	2018-05-11	1899-12-31 17:28:00	004	29°05′52.59″	117°46′33.69″	50.3	/
	2018-05-11	1899-12-31 17:30:00	004	29°05′54.20″	117°46′36.77″	52.3	/
	2018-05-11	1899-12-31 07:39:00	004	29.097401°	117.781234°	46.4	/
	2018-05-11	1899-12-31 07:44:00	004	29.097353°	117.781089°	36.5	/
	2018-05-11	1899-12-31 08:10:00	004	29.097669°	117.779975°	56.4	277°
	2018-05-11	1899-12-31 08:17:00	004	29.097594°	117.779836°	42.1	355°
	2018-05-11	1899-12-31 08:42:00	004	29.097925°	117.779488°	52.2	140°
	2018-05-11	1899-12-31 08:48:00	004	29.097897°	117.779444°	38.9	/
	2018-05-11	1899-12-31 09:15:00	004	29.097269°	117.780715°	5.7	/
	2018-05-11	1899-12-31 09:21:00	004	29.097171°	117.780119°	5.5	/
	2018-05-11	1899-12-31 09:45:00	004	29.097255°	117.779525°	12.3	/
	2018-05-11	1899-12-31 09:54:00	004	29.09733°	117.779438°	14.5	347
	2018-05-11	1899-12-31 10:24:00	004	29.097328°	117.779546°	21	/
	2018-05-11	1899-12-31 10:38:00	004	29.098219°	117.780497°	41.7	/
	2018-05-11	1899-12-31 11:00:00	004	29.097824°	117.780814°	51.1	/
	2018-05-11	1899-12-31 11:06:00	004	29.097604°	117.780106°	43.7	/
	2018-05-11	1899-12-31 11:41:00	004	29.098271°	117.780043°	53.8	/
	2018-05-11	1899-12-31 11:43:00	004	29.098150°	117.779616°	52.3	132°
	2018-05-11	1899-12-31 15:15:00	004	29.098132°	117.780975°	49.8	/
	2018-05-11	1899-12-31 15:19:00	004	29.098001°	117.780991°	37.8	/
	2018-05-11	1899-12-31 15:49:00	004	29.097896°	117.780779°	6.1	/
	2018-05-11	1899-12-31 15:56:00	004	29.098262°	117.779641°	44.5	124°
	2018-05-11	1899-12-31 16:18:00	004	29.097999°	117.781024°	47.1	/
	2018-05-11	1899-12-31 16:27:00	004	29.097349°	117.719614°	5.3	/
	2018-05-11	1899-12-31 16:47:00	004	29.097231°	117.779539°	18.2	312°
	2018-05-11	1899-12-31 16:51:00	004	29.097331°	117.779662°	45.1	353°
	2018-05-11	1899-12-31 17:16:00	004	29.097484°	117.779674°	37.4	265°
	2018-05-11	1899-12-31 17:24:00	004	29.097950°	117.780933°	65.3	234°
	2018-05-13	1899-12-31 08:30:00	004	29.055259°	117.463369°	50.3	/
	2018-05-13	1899-12-31 08:40:00	004	29.05542°	117.463677°	52.3	/
	2018-05-13	1899-12-31 09:00:00	004	29.098063°	117.776105°	56.7	/
	2018-05-13	1899-12-31 09:06:00	004	29.097600°	117.775487°	51.4	/
	2018-05-13	1899-12-31 09:30:00	004	29.055292°	117.463613°	41.5	/
	2018-05-13	1899-12-31 09:40:00	004	29.055236°	117.46362°	46	/
	2018-05-13	1899-12-31 10:03:00	004	29.055699°	117.463265°	42.3	/
	2018-05-13	1899-12-31 10:09:00	004	29.05556°	117.463152°	55.3	/
	2018-05-13	1899-12-31 10:31:00	004	29.05542°	117.463677°	52.3	/
	2018-05-13	1899-12-31 10:37:00	004	29.055259°	117.463369°	50.3	/
	2018-05-13	1899-12-31 11:03:00	004	29.097600°	117.775487°	51.4	/
	2018-05-13	1899-12-31 11:06:00	004	29.098063°	117.776105°	56.7	/
	2018-05-14	1899-12-31 07:34:00	004	29.098004°	117.780995°	50.2	/
	2018-05-14	1899-12-31 07:40:00	004	29.097912°	117.780927°	47.9	/
	2018-05-14	1899-12-31 08:15:00	004	29.097542°	117.780017°	10.6	/
	2018-05-14	1899-12-31 08:25:00	004	29.097281°	117.779994°	42.1	290°
	2018-05-14	1899-12-31 08:44:00	004	29.097452°	117.779628°	45.4	315°
	2018-05-14	1899-12-31 08:49:00	004	29.097410°	117.779557°	20	/
	2018-05-14	1899-12-31 09:14:00	004	29.097566°	117.779972°	9.5	294°
	2018-05-14	1899-12-31 09:20:00	004	29.097407°	117.781242°	41.9	/
	2018-05-14	1899-12-31 09:55:00	004	29.098110°	117.780905°	44.6	226°
	2018-05-14	1899-12-31 09:57:00	004	29.098141°	117.779757°	48.4	204°
	2018-05-14	1899-12-31 10:29:00	004	29.097945°	117.779530°	48.9	134°
	2018-05-14	1899-12-31 10:33:00	004	29.097932°	117.779256°	38.5	124°
	2018-05-14	1899-12-31 11:12:00	004	29.097226°	117.719465°	48.2	16°
	2018-05-14	1899-12-31 11:18:00	004	29.097260°	117.779617°	38.1	259°
	2018-05-14	1899-12-31 11:40:00	004	29.097420°	117.779984°	29	/
	2018-05-14	1899-12-31 11:44:00	004	29.097440°	117.780158°	19.3	/
	2018-05-14	1899-12-31 15:31:00	004	29.097440°	117.780158°	19.3	/
	2018-05-14	1899-12-31 15:40:00	004	29.098042°	117.780258°	47.9	/
	2018-05-14	1899-12-31 16:00:00	004	29.097243°	117.780183°	45.7	309°
	2018-05-14	1899-12-31 16:06:00	004	29.097385°	117.779038°	44.8	/
	2018-05-14	1899-12-31 16:31:00	004	29.097397°	117.779551°	47.9	356°
	2018-05-14	1899-12-31 16:41:00	004	29.097472°	117.779649°	36.5	309°
	2018-05-14	1899-12-31 17:14:00	004	29.097959°	117.779461°	54	/
	2018-05-14	1899-12-31 17:20:00	004	29.097944°	117.779188°	60.2	98°
	2018-05-15	1899-12-31 07:53:00	004	29.098037°	117.780923°	52.4	/
	2018-05-15	1899-12-31 07:56:00	004	29.097941°	117.780841°	57.6	/
	2018-05-15	1899-12-31 08:37:00	004	29.097941°	117.781159°	35.1	/
	2018-05-15	1899-12-31 08:39:00	004	29.097782°	117.781097°	21.1	/
	2018-05-15	1899-12-31 09:03:00	004	29.097441°	117.780399°	44.1	310°
	2018-05-15	1899-12-31 09:08:00	004	29.098438°	117.780270°	41.6	348°
	2018-05-15	1899-12-31 09:33:00	004	29.097422°	117.778975°	41.3	/
	2018-05-15	1899-12-31 09:41:00	004	29.097337°	117.779321°	40.2	9°
	2018-05-15	1899-12-31 10:07:00	004	29.097331°	117.780019°	45	278°
	2018-05-15	1899-12-31 10:19:00	004	29.097584°	117.780000°	50.4	242°
	2018-05-15	1899-12-31 10:39:00	004	29.098170°	117.780457°	50.1	/
	2018-05-15	1899-12-31 10:49:00	004	29.098259°	117.780132°	51.3	/
	2018-05-15	1899-12-31 11:40:00	004	29.097977°	117.779521°	45.9	123°
	2018-05-15	1899-12-31 11:45:00	004	29.097921°	117.779331°	50.8	121°
	2018-05-15	1899-12-31 12:10:00	004	29.098128°	117.781017°	47.9	/
	2018-05-15	1899-12-31 12:16:00	004	29.098054°	117.780970°	40.9	/
	2018-05-16	1899-12-31 07:30:00	004	29.097759°	117.780777°	54.1	/
	2018-05-16	1899-12-31 07:34:00	004	29.098190°	117.780344°	53	/
	2018-05-16	1899-12-31 08:00:00	004	29.098043°	117.780863°	30.7	/
	2018-05-16	1899-12-31 08:04:00	004	29.097919°	117.780903°	27	/
	2018-05-16	1899-12-31 08:30:00	004	29.097298°	117.780027°	51.2	296°
	2018-05-16	1899-12-31 08:34:00	004	29.097405°	117.779987°	50.1	256°
	2018-05-16	1899-12-31 09:00:00	004	29.097436°	117.779961°	37.8	/
	2018-05-16	1899-12-31 09:04:00	004	29.097430°	117.779079°	33.5	/
	2018-05-16	1899-12-31 09:30:00	004	29.097285°	117.780048°	35.9	330°
	2018-05-16	1899-12-31 09:34:00	004	29.097288°	117.779955°	31.2	/
	2018-05-16	1899-12-31 09:55:00	004	29.097464°	117.779588°	44.3	355°
	2018-05-16	1899-12-31 10:00:00	004	29.097544°	117.779929°	32.6	294°
	2018-05-16	1899-12-31 10:36:00	004	29.097970°	117.779452°	48.6	144°
	2018-05-16	1899-12-31 10:40:00	004	29.097933°	117.779371°	42	104°
	2018-05-16	1899-12-31 11:00:00	004	29.098154°	117.780476°	46.9	/
	2018-05-16	1899-12-31 11:05:00	004	29.098192°	117.780381°	46.2	/
	2018-05-16	1899-12-31 11:29:00	004	29.098042°	117.780928°	42.7	/
	2018-05-16	1899-12-31 11:32:00	004	29.097988°	117.780816°	35.8	/
	2018-05-16	1899-12-31 08:37:00	004	29.097898°	117.780985°	58.3	/
	2018-05-16	1899-12-31 08:41:00	004	29.097824°	117.780786°	55.6	/
	2018-05-16	1899-12-31 09:03:00	004	29.098131°	117.780848°	55.5	/
	2018-05-16	1899-12-31 09:12:00	004	29.098235°	117.781010°	57.3	/
	2018-05-16	1899-12-31 09:27:00	004	29.098414°	117.779542°	49.6	175°
	2018-05-16	1899-12-31 09:34:00	004	29.098502°	117.779757°	48.6	181°
	2018-05-16	1899-12-31 09:47:00	004	29.098055°	117.776205°	51.2	/
	2018-05-16	1899-12-31 09:51:00	004	29.097873°	117.776038°	50.9	/
	2018-05-16	1899-12-31 10:45:00	004	29.098055°	117.776205°	51.2	/
	2018-05-16	1899-12-31 10:47:00	004	29.097873°	117.776038°	50.9	/
	2018-05-16	1899-12-31 10:56:00	004	29.098824°	117.778800°	47.3	/
	2018-05-16	1899-12-31 10:59:00	004	29.098995°	117.778895°	46.2	/
	2018-05-16	1899-12-31 11:30:00	004	29.098235°	117.781010°	57.3	/
	2018-05-16	1899-12-31 11:34:00	004	29.098131°	117.780848°	55.5	/
	2018-05-16	1899-12-31 15:35:00	004	29.097898°	117.780985°	58.3	/
	2018-05-16	1899-12-31 15:38:00	004	29.097824°	117.780786°	55.6	/
	2018-05-16	1899-12-31 15:44:00	004	29.097294°	117.80188°	48.9	320°
	2018-05-16	1899-12-31 15:48:00	004	29.097492°	117.779821°	16	280°
	2018-05-16	1899-12-31 16:11:00	004	29.097492°	117.779821°	16	281°
	2018-05-16	1899-12-31 16:13:00	004	29.097294°	117.80188°	48.9	324°
	2018-05-16	1899-12-31 16:34:00	004	29.097576°	117.779842°	22.1	42°
	2018-05-16	1899-12-31 16:40:00	004	29.097333°	117.779072°	45	76°
	2018-05-16	1899-12-31 17:01:00	004	29.097294°	117.80188°	48.9	323°
	2018-05-16	1899-12-31 17:03:00	004	29.097492°	117.779821°	16	291°
	2018-05-16	1899-12-31 17:25:00	004	29.097898°	117.780985°	58.3	/
	2018-05-16	1899-12-31 17:27:00	004	29.097824°	117.780786°	55.6	/
	2018-05-18	1899-12-31 08:32:00	004	29.097492°	117.779821°	16	301°
	2018-05-18	1899-12-31 08:39:00	004	29.097294°	117.80188°	48.9	330°
	2018-05-18	1899-12-31 08:51:00	004	29.097341°	117.779162°	50.9	91°
	2018-05-18	1899-12-31 08:56:00	004	29.097317°	117.778885°	43.3	74°
	2018-05-18	1899-12-31 09:31:00	004	29.097935°	117.781045°	48.6	/
	2018-05-18	1899-12-31 09:34:00	004	29.097869°	117.780727°	47.2	/
	2018-05-19	1899-12-31 10:00:00	004	29.097935°	117.781045°	48.6	263°
	2018-05-19	1899-12-31 10:07:00	004	29.097869°	117.780727°	47.2	266°
	2018-05-19	1899-12-31 10:23:00	004	29.097294°	117.80188°	48.9	350°
	2018-05-19	1899-12-31 10:28:00	004	29.097492°	117.779821°	16	22°
	2018-05-23	1899-12-31 15:50:00	004	29.097935°	117.781045°	48.6	269°
	2018-05-23	1899-12-31 15:55:00	004	29.097869°	117.780727°	47.2	249°
	2018-05-23	1899-12-31 16:08:00	004	29.097294°	117.80188°	48.9	325°
	2018-05-23	1899-12-31 16:13:00	004	29.097492°	117.779821°	16	330°
	2018-05-23	1899-12-31 16:48:00	004	29.097522°	117.778643°	53.2	/
	2018-05-23	1899-12-31 16:55:00	004	29.097440°	117.778789°	55.5	70°
	2018-05-23	1899-12-31 16:58:00	004	29.097576°	117.779842°	22.1	10°
	2018-05-23	1899-12-31 17:02:00	004	29.097294°	117.80188°	48.9	322°
	2018-05-24	1899-12-31 15:44:00	004	29.097312°	117.780841°	50.7	300°
	2018-05-24	1899-12-31 15:50:00	004	29.097294°	117.80188°	48.9	337°
	2018-05-24	1899-12-31 16:08:00	004	29.097492°	117.779821°	16	345°
	2018-05-24	1899-12-31 16:12:00	004	29.097576°	117.779842°	22.1	45°
	2018-05-24	1899-12-31 16:46:00	004	29.097522°	117.778643°	53.2	/
	2018-05-24	1899-12-31 16:50:00	004	29.097440°	117.778789°	55.5	66°
	2018-05-24	1899-12-31 16:53:00	004	29.097576°	117.779842°	22.1	40°
	2018-05-24	1899-12-31 16:57:00	004	29.097294°	117.80188°	48.9	348°
	2018-05-24	1899-12-31 17:35:00	004	29.097935°	117.781045°	48.6	272°
	2018-05-24	1899-12-31 17:37:00	004	29.097869°	117.780727°	47.2	280°
	2018-06-10	1899-12-31 09:34:00	004	29°5′51.26″	117°46′53.91″	52	/
	2018-06-10	1899-12-31 09:43:00	004	29°5′51.52″	117°46′53.25″	54	/
	2018-06-10	1899-12-31 10:03:00	004	29.097935°	117.781045°	48.6	/
	2018-06-10	1899-12-31 10:05:00	004	29.097869°	117.780727°	47.2	/

## Sheet: 20181 processed data
	date	X	Y
	2018-05-03	29.0967	117.78
	2018-05-03	29.0975	117.781
	2018-05-03	29.0976	117.781
	2018-05-03	29.0978	117.781
	2018-05-04	29.0969	117.782
	2018-05-04	29.0976	117.78
	2018-05-04	29.0978	117.782
	2018-05-05	29.0974	117.781
	2018-05-05	29.0979	117.781
	2018-05-05	29.0983	117.781
	2018-05-06	29.0978	117.782
	2018-05-08	29.0971	117.781
	2018-05-08	29.0977	117.78
	2018-05-08	29.0979	117.781
	2018-05-09	29.0976	117.78
	2018-05-09	29.0977	117.781
	2018-05-09	29.0987	117.781
	2018-05-10	29.0974	117.78
	2018-05-10	29.098	117.78
	2018-05-11	29.0977	117.781
	2018-05-14	29.0979	117.78
	2018-05-14	29.098	117.781
	2018-05-15	29.0978	117.781
	2018-05-15	29.0978	117.781
	2018-05-15	29.0978	117.779
	2018-05-15	29.0984	117.781
	2018-05-16	29.0973	117.779
	2018-05-16	29.0974	117.78
	2018-05-16	29.0974	117.781
	2018-05-16	29.0978	117.781
	2018-05-16	29.098	117.781
	2018-05-16	29.098	117.781
	2018-05-16	29.098	117.78
	2018-05-16	29.0981	117.781
	2018-05-16	29.0982	117.781
	2018-05-16	29.0989	117.781
	2018-05-18	29.0969	117.781
	2018-05-19	29.098	117.781
	2018-05-23	29.0978	117.781
	2018-05-24	29.0975	117.78
	2018-05-24	29.0982	117.781
	2018-06-10	29.0976	117.781
	2018-06-10	29.098	117.781

## Sheet: 20182  processed data
	date	X	Y
	2018-05-03	29.0973	117.78
	2018-05-03	29.0974	117.775
	2018-05-03	29.0974	117.775
	2018-05-03	29.0975	117.776
	2018-05-03	29.0978	117.777
	2018-05-03	29.0981	117.776
	2018-05-03	29.0981	117.776
	2018-05-03	29.0985	117.776
	2018-05-04	29.0975	117.78
	2018-05-04	29.0978	117.781
	2018-05-04	29.098	117.781
	2018-05-05	29.0974	117.776
	2018-05-05	29.0977	117.779
	2018-05-05	29.0978	117.781
	2018-05-05	29.0981	117.776
	2018-05-05	29.0985	117.777
	2018-05-08	29.0973	117.78
	2018-05-08	29.0974	117.778
	2018-05-08	29.0975	117.78
	2018-05-08	29.098	117.781
	2018-05-10	29.0976	117.779
	2018-05-10	29.0976	117.78
	2018-05-10	29.0976	117.78
	2018-05-10	29.0977	117.779
	2018-05-10	29.0979	117.78
	2018-05-10	29.098	117.781
	2018-05-10	29.098	117.78
	2018-05-10	29.0981	117.78
	2018-05-11	29.0978	117.776
	2018-05-11	29.0979	117.776
	2018-05-11	29.0981	117.776
	2018-05-16	29.0975	117.782
	2018-05-16	29.0976	117.781
	2018-05-16	29.0979	117.776
	2018-05-16	29.098	117.776
	2018-05-16	29.0982	117.78
	2018-05-16	29.0983	117.781

## Sheet: 20183  processed data
	date	X	Y
	2018-05-03	29.097	117.779
	2018-05-03	29.0973	117.781
	2018-05-03	29.0974	117.776
	2018-05-03	29.0975	117.776
	2018-05-03	29.0975	117.779
	2018-05-03	29.0976	117.78
	2018-05-03	29.0976	117.776
	2018-05-03	29.0978	117.776
	2018-05-03	29.0979	117.776
	2018-05-03	29.0981	117.782
	2018-05-03	29.0987	117.776
	2018-05-04	29.0974	117.776
	2018-05-04	29.0974	117.776
	2018-05-04	29.0976	117.776
	2018-05-04	29.0977	117.776
	2018-05-04	29.0977	117.781
	2018-05-04	29.0984	117.78
	2018-05-04	29.0989	117.78
	2018-05-05	29.0974	117.779
	2018-05-05	29.0978	117.781
	2018-05-05	29.0978	117.781
	2018-05-05	29.0979	117.778
	2018-05-05	29.0982	117.776
	2018-05-05	29.0984	117.78
	2018-05-05	29.0987	117.778
	2018-05-06	29.0975	117.781
	2018-05-06	29.0976	117.776
	2018-05-06	29.0976	117.776
	2018-05-08	29.0962	117.777
	2018-05-08	29.0978	117.776
	2018-05-08	29.0978	117.777
	2018-05-08	29.0979	117.776
	2018-05-08	29.098	117.777
	2018-05-08	29.098	117.776
	2018-05-08	29.098	117.777
	2018-05-08	29.098	117.777
	2018-05-08	29.098	117.776
	2018-05-08	29.0981	117.776
	2018-05-08	29.0982	117.779
	2018-05-09	29.0977	117.776
	2018-05-09	29.0979	117.775
	2018-05-09	29.098	117.776
	2018-05-09	29.0985	117.777
	2018-05-10	29.0974	117.775
	2018-05-10	29.0976	117.775
	2018-05-10	29.098	117.776
	2018-05-10	29.098	117.777
	2018-05-10	29.0987	117.777
	2018-05-11	29.0976	117.777
	2018-05-11	29.0976	117.777
	2018-05-11	29.0976	117.776
	2018-05-11	29.0977	117.776
	2018-05-11	29.0978	117.776
	2018-05-11	29.0978	117.775
	2018-05-11	29.0978	117.776
	2018-05-11	29.0979	117.777
	2018-05-11	29.0979	117.776
	2018-05-11	29.0979	117.776
	2018-05-11	29.098	117.776
	2018-05-11	29.0981	117.776
	2018-05-11	29.0984	117.777
	2018-05-11	29.0986	117.776
	2018-05-13	29.0976	117.776
	2018-05-13	29.0978	117.776
	2018-05-13	29.0979	117.777
	2018-05-15	29.0976	117.779
	2018-05-16	29.0975	117.78
	2018-05-16	29.098	117.776
	2018-05-16	29.0981	117.78
	2018-05-16	29.099	117.779
	2018-05-18	29.0973	117.779
	2018-05-23	29.0972	117.779
	2018-05-24	29.0978	117.779

## Sheet: 20184  processed data
		date	X	Y
		2018-05-03	29.0978	117.78
		2018-05-03	29.0975	117.781
		2018-05-03	29.0969	117.781
		2018-05-03	29.0977	117.781
		2018-05-03	29.0973	117.782
		2018-05-04	29.0975	117.78
		2018-05-04	29.0968	117.78
		2018-05-04	29.0981	117.781
		2018-05-04	29.098	117.781
		2018-05-05	29.0975	117.779
		2018-05-05	29.0981	117.78
		2018-05-05	29.0981	117.781
		2018-05-05	29.0978	117.781
		2018-05-05	29.0978	117.781
		2018-05-06	29.0972	117.781
		2018-05-08	29.0975	117.779
		2018-05-08	29.0984	117.78
		2018-05-08	29.0976	117.78
		2018-05-08	29.0975	117.78
		2018-05-08	29.0976	117.78
		2018-05-08	29.0977	117.78
		2018-05-08	29.0973	117.78
		2018-05-08	29.0971	117.78
		2018-05-09	29.0975	117.779
		2018-05-09	29.0977	117.78
		2018-05-09	29.0975	117.78
		2018-05-09	29.0977	117.78
		2018-05-10	29.0973	117.78
		2018-05-11	29.0974	117.78
		2018-05-11	29.0974	117.78
		2018-05-11	29.0979	117.781
		2018-05-14	29.098	117.78
		2018-05-14	29.0975	117.78
		2018-05-14	29.0976	117.78
		2018-05-15	29.0973	117.779
		2018-05-15	29.0979	117.779
		2018-05-15	29.0973	117.78
		2018-05-16	29.0972	117.779
		2018-05-16	29.098	117.779
		2018-05-16	29.0976	117.78
		2018-05-16	29.0974	117.78
		2018-05-16	29.098	117.78
		2018-05-16	29.0983	117.78
		2018-05-18	29.0973	117.779
		2018-05-23	29.097	117.779
		2018-05-23	29.098	117.781
		2018-05-24	29.0985	117.779
		2018-05-24	29.0975	117.78
		2018-05-24	29.098	117.781
